# Supplementary material for: Genome scans of facial features in East Africans and cross-population comparisons reveal novel associations
Source: PLoS Genet. 2021 Aug 19;17(8):e1009695. doi: 10.1371/journal.pgen.1009695 (PMC8375984; doi:10.1371/journal.pgen.1009695)
Supplement: S1 Table — (XLSX) [file pgen.1009695.s009.xlsx]

## Sheet: Sheet1
S1 Table. Replication of previously reported landmark-based and qualitative trait associations in the Tanzania dataset
Significant associations are highlight in Bold for T2 and T3
Order	Reference	Pmida	Journal	Author, Year	Population of Discover dataset	Discover	Replication	Traitb	SNP	Locus	Chr	Position (hg19)	Reported P	Nearest genec	Distance to genec	Tanzania P (T2)	Tanzania P (T3)
1	Ref 1	23028347	PLoS Genet	Liu et al., 2012	European	5388	-	Alare Left to Pronasale	rs4648477	1p36.32	1	3251974	1.28812e-08	MIR4251	-123939	8.59314e-05	3.32302e-08
2	Ref 1	23028347	PLoS Genet	Liu et al., 2012	European	5388	-	Alare Left to Pronasale	rs4648478	1p36.32	1	3252006	1.12447e-08	MIR4251	-123971	7.10167e-05	3.32302e-08
3	Ref 1	23028347	PLoS Genet	Liu et al., 2012	European	5388	-	Alare Left to Pronasale	rs7516150	1p36.32	1	3253888	2.51995e-08	MIR4251	-125853	0.000153409	3.32302e-08
4	Ref 1	23028347	PLoS Genet	Liu et al., 2012	European	5388	-	Alare Left to Pronasale	rs7552331	1p36.32	1	3253940	3.96835e-08	MIR4251	-125905	0.000100503	3.32302e-08
5	Ref 1	23028347	PLoS Genet	Liu et al., 2012	European	5388	-	Alare Left to Pronasale	rs1572037	1p36.32	1	3254368	2.45311e-08	MIR4251	-126333	9.92254e-05	3.32302e-08
6	Ref 1	23028347	PLoS Genet	Liu et al., 2012	European	5388	-	Alare Left to Pronasale	rs1999527	1p36.32	1	3256107	1.72417e-08	MIR4251	-128072	0.000256768	3.32302e-08
7	Ref 1	23028347	PLoS Genet	Liu et al., 2012	European	5388	-	Alare Left to Pronasale	rs4648379	1p36.32	1	3261515	1.1286e-08	MIR4251	-133480	0.00311935	3.32302e-08
8	Ref 2	31763980	eLife	Xiong et al., 2019	European	10115	-	Pronasale - Left alare	rs116460699	1p36.22	1	10725192	8.519e-09	HSPE1P24	170806	NA	7.94882e-06
9	Ref 2	31763980	eLife	Xiong et al., 2019	European	10115	-	Pronasale - Left alare	rs143353512	1p36.22	1	10733078	6.437e-09	PEX14	-102320	NA	7.94882e-06
10	Ref 2	31763980	eLife	Xiong et al., 2019	European	10115	-	Pronasale - Left alare	rs7545505	1p36.22	1	10747150	3.394e-08	PEX14	-116392	0.0922062	7.94882e-06
11	Ref 2	31763980	eLife	Xiong et al., 2019	European	10115	-	Pronasale - Left alare	rs116229779	1p36.22	1	10748722	2.611e-08	PEX14	-117964	0.172753	7.94882e-06
12	Ref 2	31763980	eLife	Xiong et al., 2019	European	10115	-	Right endocanthioNasion - Left cheilion	rs200243292	1p36.13	1	16528472	1.456e-08	MST1P2	121817	NA	4.69856e-06
13	Ref 3	27560698	PLoS Genet	Cole et al., 2016	African	3631	2679	PC1 (upper facial height, midfacial width)	rs139879053	1p36.12	1	23639798	2.73e-08	E2F2	-108565	0.0653689	9.33104e-07
14	Ref 4	27182965	Nat Genet	Pickrell et al., 2016	European	67000	-	Self-reported nose size	rs702489	1p32.3	1	54197687	2.5e-09	MIR4781	-143533	0.00135743	4.42169e-07
15	Ref 2	31763980	eLife	Xiong et al., 2019	European	10115	-	Right endocanthioNasion - Subnasale	rs3118410	1p31.3	1	68885433	3.683e-08	LINC01707	344174	0.129961	1.45413e-06
16	Ref 2	31763980	eLife	Xiong et al., 2019	European	10115	-	Left endocanthioNasion - Subnasale	rs3118410	1p31.3	1	68885433	7.804e-09	LINC01707	344174	0.129961	1.45413e-06
17	Ref 2	31763980	eLife	Xiong et al., 2019	European	10115	-	Left endocanthioNasion - Subnasale	rs3125890	1p31.3	1	68892088	4.432e-08	LINC01707	337519	0.12969	1.45413e-06
18	Ref 2	31763980	eLife	Xiong et al., 2019	European	10115	-	Right endocanthioNasion - Subnasale	rs3125895	1p31.2	1	68901734	3.71e-08	LINC01707	327873	0.132433	1.45413e-06
19	Ref 2	31763980	eLife	Xiong et al., 2019	European	10115	-	Left endocanthioNasion - Subnasale	rs3125895	1p31.2	1	68901734	8.825e-09	LINC01707	327873	0.132433	1.45413e-06
20	Ref 2	31763980	eLife	Xiong et al., 2019	European	10115	-	Right endocanthioNasion - Subnasale	rs3125897	1p31.2	1	68901854	3.387e-08	LINC01707	327753	0.0363577	1.45413e-06
21	Ref 2	31763980	eLife	Xiong et al., 2019	European	10115	-	Left endocanthioNasion - Subnasale	rs3125897	1p31.2	1	68901854	9.126e-09	LINC01707	327753	0.0363577	1.45413e-06
22	Ref 2	31763980	eLife	Xiong et al., 2019	European	10115	-	Right endocanthioNasion - Subnasale	rs3125899	1p31.2	1	68902236	3.721e-08	LINC01707	327371	0.0871778	1.45413e-06
23	Ref 2	31763980	eLife	Xiong et al., 2019	European	10115	-	Left endocanthioNasion - Subnasale	rs3125899	1p31.2	1	68902236	8.791e-09	LINC01707	327371	0.0871778	1.45413e-06
24	Ref 2	31763980	eLife	Xiong et al., 2019	European	10115	-	Right endocanthioNasion - Subnasale	rs3125902	1p31.2	1	68904265	3.509e-08	LINC01707	325342	0.137678	1.45413e-06
25	Ref 2	31763980	eLife	Xiong et al., 2019	European	10115	-	Left endocanthioNasion - Subnasale	rs3125902	1p31.2	1	68904265	8.571e-09	LINC01707	325342	0.137678	1.45413e-06
26	Ref 2	31763980	eLife	Xiong et al., 2019	European	10115	-	Right endocanthioNasion - Subnasale	rs1925955	1p31.2	1	68905357	3.647e-08	LINC01707	324250	0.124033	1.45413e-06
27	Ref 2	31763980	eLife	Xiong et al., 2019	European	10115	-	Left endocanthioNasion - Subnasale	rs1925955	1p31.2	1	68905357	9.113e-09	LINC01707	324250	0.124033	1.45413e-06
28	Ref 2	31763980	eLife	Xiong et al., 2019	European	10115	-	Right endocanthioNasion - Subnasale	rs77142479	1p31.2	1	68907527	2.974e-08	LINC01707	322080	0.0885124	1.45413e-06
29	Ref 2	31763980	eLife	Xiong et al., 2019	European	10115	-	Left endocanthioNasion - Subnasale	rs77142479	1p31.2	1	68907527	7.65e-09	LINC01707	322080	0.0885124	1.45413e-06
30	Ref 5	27560520	PLoS Genet	Shaffer et al., 2016	European	3118	-	Intercanthal width	rs673151	1p13.3	1	110213457	4.88e-08	LINC01397	-103738	0.00122663	1.60761e-06
31	Ref 5	27560520	PLoS Genet	Shaffer et al., 2016	European	3118	-	Intercanthal width	rs619686	1p13.3	1	110218760	4.7e-08	UBL4B	-104813	NA	1.60761e-06
32	Ref 5	27560520	PLoS Genet	Shaffer et al., 2016	European	3118	-	Intercanthal width	rs619674	1p13.3	1	110218765	4.7e-08	UBL4B	-104818	NA	1.60761e-06
33	Ref 6	30968251	Hum Genet	Wu et al., 2019	Asian	48 (seq)	-	Nasal length, mandibular width, width between mental foramina	rs647711	1p13.1	1	117122287	3.91e-10	PTGFRN	-131934	0.07504	1.13759e-05
34	Ref 2	31763980	eLife	Xiong et al., 2019	European	10115	-	Right exocanthioNasion - Right cheilion	rs1229119	1p12	1	119023639	2.252e-08	RPS3AP12	103652	0.00307993	1.33129e-06
35	Ref 2	31763980	eLife	Xiong et al., 2019	European	10115	-	Right exocanthioNasion - Right cheilion	rs1146311	1p12	1	119027514	4.07e-08	WARS2	113157	0.00612155	1.33129e-06
36	Ref 2	31763980	eLife	Xiong et al., 2019	European	10115	-	Right exocanthioNasion - Right cheilion	rs1146308	1p12	1	119031723	3.497e-08	WARS2	108948	0.00583378	1.33129e-06
37	Ref 2	31763980	eLife	Xiong et al., 2019	European	10115	-	Right exocanthioNasion - Right cheilion	rs10923576	1p12	1	119042891	3.29e-08	RPL6P2	177205	0.00324781	1.33129e-06
38	Ref 2	31763980	eLife	Xiong et al., 2019	European	10115	-	Right exocanthioNasion - Right cheilion	rs10754378	1p12	1	119043913	3.072e-08	RPL6P2	176183	0.00427862	1.33129e-06
39	Ref 2	31763980	eLife	Xiong et al., 2019	European	10115	-	Right exocanthioNasion - Right cheilion	rs10923577	1p12	1	119045266	2.522e-08	RPL6P2	174830	0.00427862	1.33129e-06
40	Ref 2	31763980	eLife	Xiong et al., 2019	European	10115	-	Right exocanthioNasion - Right cheilion	rs10923578	1p12	1	119047160	2.723e-08	RPL6P2	172936	0.00427862	1.33129e-06
41	Ref 2	31763980	eLife	Xiong et al., 2019	European	10115	-	Right exocanthioNasion - Right cheilion	rs1951938	1p12	1	119049737	2.737e-08	WARS2-IT1	15048	0.00412693	1.33129e-06
42	Ref 4	27182965	Nat Genet	Pickrell et al., 2016	European	58000 vs 13000	-	Self-reported chin dimples	rs1766786	1p12	1	119452499	1.6e-13	GAPDHP23	10522	0.0259013	1.33129e-06
43	Ref 4	27182965	Nat Genet	Pickrell et al., 2016	European	58000 vs 13000	-	Self-reported chin dimples	rs11589479	1q22	1	155033307	4.7e-11	EFNA1	101592	NA	1.6298e-08
44	Ref 4	27182965	Nat Genet	Pickrell et al., 2016	European	58000 vs 13000	-	Self-reported chin dimples	rs1336149	1q23.1	1	156939174	1.5e-09	ARHGEF11	106196	0.0304292	9.17959e-06
45	Ref 4	27182965	Nat Genet	Pickrell et al., 2016	European	58000 vs 13000	-	Self-reported chin dimples	rs2476023	1q31.3	1	197351038	9.7e-39	CRB1	127417	0.00241983	6.63034e-06
46	Ref 4	27182965	Nat Genet	Pickrell et al., 2016	European	67000	-	Self-reported nose size	rs5781117	1q41	1	219642187	1.9e-10	LYPLAL1-AS1	-182818	NA	1.12258e-05
47	Ref 7	29921221	BMC Genomics	Cha et al., 2018	Asian	5643	1926	Right facial angle	rs7567283	2p24.1	2	19732290	2.75e-08	LINC00954	152757	0.0338932	5.33547e-07
48	Ref 7	29921221	BMC Genomics	Cha et al., 2018	Asian	5643	1926	Right facial angle of en-ex-go	rs7567283	2p24.1	2	19732290	2.75e-08	LINC00954	152757	0.0338932	5.33547e-07
49	Ref 4	27182965	Nat Genet	Pickrell et al., 2016	European	58000 vs 13000	-	Self-reported chin dimples	rs6740960	2p21	2	42181678	4.3e-13	EML4-AS1	-11377	7.45311e-05	4.07298e-06
50	Ref 8	30174134	J Genet Genomics	Qiao et al., 2018	Eurasian	1712	1675	Facial width	rs17868256	2p16.3	2	52032772	1.07e-09	CCDC12P1	-105410	0.0990587	8.20558e-06
51	Ref 2	31763980	eLife	Xiong et al., 2019	European	10115	-	Right endocanthioNasion - Right alare	rs10202675	2p12	2	78108916	4.43e-08	LINC01851	-190905	0.034305	9.19891e-06
52	Ref 4	27182965	Nat Genet	Pickrell et al., 2016	European	58000 vs 13000	-	Self-reported chin dimples	rs10175706	2q12.1	2	104631813	1.3e-27	LINC01103	-121304	0.0863964	2.49206e-06
53	Ref 6	30968251	Hum Genet	Wu et al., 2019	Asian	48 (seq)	-	Nasal length, ear length, alar width	rs62152530	2q12.2	2	107073500	8.51e-13	PPP1R2P5	-132018	0.00578955	8.30591e-07
54	Ref 9	27193062	Nature Communications	Adhikari et al., 2016	Latin American	6000	-	Chin protrusion	rs3827760	2q12.3	2	109513600	4e-10	SEPTIN10	100543	NA	1.7419e-05
55	Ref 10	29301965	PNAS	Crouch et al., 2018				Eye width and height	rs7560738	2q21.3	2	135419162	4e-08	ZRANB3	112056	NA	1.47544e-06
56	Ref 4	27182965	Nat Genet	Pickrell et al., 2016	European	58000 vs 13000	-	Self-reported chin dimples	rs11688237	2q22.3	2	144560020	3.7e-15	LINC01412	19414	0.026435	1.17985e-07
57	Ref 4	27182965	Nat Genet	Pickrell et al., 2016	European	58000 vs 13000	-	Self-reported chin dimples	rs17479393	2q22.3	2	145653286	8.1e-30	METAP2P1	174544	0.0515724	1.59613e-05
58	Ref 2	31763980	eLife	Xiong et al., 2019	European	10115	-	Right exocanthioNasion - Right cheilion	rs2884836	2q31.1	2	176533432	3.035e-08	LINC01116	104499	0.00157443	5.96394e-06
59	Ref 7	29921221	BMC Genomics	Cha et al., 2018	Asian	5643	1926	Tangent line angle	rs970797	2q31.1	2	177111818	7.4e-09	MIR4444-1	100981	4.19711e-07	8.66865e-08
60	Ref 7	29921221	BMC Genomics	Cha et al., 2018	Asian	5643	1926	Tangent line angle	rs970797	2q31.1	2	177111818	3.97e-09	MIR4444-1	100981	4.19711e-07	8.66865e-08
61	Ref 7	29921221	BMC Genomics	Cha et al., 2018	Asian	5643	1926	Tangent line angle of el3	rs970797	2q31.1	2	177111818	7.4e-09	MIR4444-1	100981	4.19711e-07	8.66865e-08
62	Ref 7	29921221	BMC Genomics	Cha et al., 2018	Asian	5643	1926	Tangent line angle of er3	rs970797	2q31.1	2	177111818	3.97e-09	MIR4444-1	100981	4.19711e-07	8.66865e-08
63	Ref 4	27182965	Nat Genet	Pickrell et al., 2016	European	58000 vs 13000	-	Self-reported chin dimples	rs59156997	2q31.1	2	177371846	1.7e-19	MIR3128	-115836	NA	8.66865e-08
64	Ref 4	27182965	Nat Genet	Pickrell et al., 2016	European	58000 vs 13000	-	Self-reported chin dimples	rs13035389	2q33.1	2	199666110	6.8e-20	FTCDNL1	185063	0.0178089	9.5781e-07
65	Ref 2	31763980	eLife	Xiong et al., 2019	European	10115	-	Right endocanthioNasion - Nasion	rs10208440	2q36.1	2	222988592	1.711e-11	KCNE4	209807	0.030459	3.93521e-06
66	Ref 2	31763980	eLife	Xiong et al., 2019	European	10115	-	Nasion - Left endocanthion	rs10208440	2q36.1	2	222988592	3.667e-11	KCNE4	209807	0.030459	3.93521e-06
67	Ref 2	31763980	eLife	Xiong et al., 2019	European	10115	-	Left alare - Subnasale	rs10208440	2q36.1	2	222988592	1.695e-08	KCNE4	209807	0.030459	3.93521e-06
68	Ref 2	31763980	eLife	Xiong et al., 2019	European	10115	-	Right endocanthioNasion - Nasion	rs13002885	2q36.1	2	222988686	2.449e-10	KCNE4	209713	0.145887	3.93521e-06
69	Ref 2	31763980	eLife	Xiong et al., 2019	European	10115	-	Right endocanthioNasion - Nasion	rs10196607	2q36.1	2	222989222	3.651e-11	KCNE4	209177	0.002687	3.93521e-06
70	Ref 2	31763980	eLife	Xiong et al., 2019	European	10115	-	Nasion - Left endocanthion	rs10196607	2q36.1	2	222989222	1.04e-10	KCNE4	209177	0.002687	3.93521e-06
71	Ref 2	31763980	eLife	Xiong et al., 2019	European	10115	-	Left alare - Subnasale	rs10196607	2q36.1	2	222989222	1.002e-08	KCNE4	209177	0.002687	3.93521e-06
72	Ref 2	31763980	eLife	Xiong et al., 2019	European	10115	-	Right endocanthioNasion - Nasion	rs11688984	2q36.1	2	222989420	1.1e-10	KCNE4	208979	0.149371	3.93521e-06
73	Ref 2	31763980	eLife	Xiong et al., 2019	European	10115	-	Right endocanthioNasion - Nasion	rs13420189	2q36.1	2	222989908	2.706e-11	KCNE4	208491	0.0373733	3.93521e-06
74	Ref 2	31763980	eLife	Xiong et al., 2019	European	10115	-	Nasion - Left endocanthion	rs13420189	2q36.1	2	222989908	5.872e-11	KCNE4	208491	0.0373733	3.93521e-06
75	Ref 2	31763980	eLife	Xiong et al., 2019	European	10115	-	Left alare - Subnasale	rs13420189	2q36.1	2	222989908	9.846e-09	KCNE4	208491	0.0373733	3.93521e-06
76	Ref 1	23028347	PLoS Genet	Liu et al., 2012	European	5388	-	Eyeball Right to Nasion	rs16863422	2q36.1	2	222990014	2.06417e-08	KCNE4	208385	0.0411619	3.93521e-06
77	Ref 2	31763980	eLife	Xiong et al., 2019	European	10115	-	Right endocanthioNasion - Nasion	rs16863422	2q36.1	2	222990014	2.706e-11	KCNE4	208385	0.0411619	3.93521e-06
78	Ref 2	31763980	eLife	Xiong et al., 2019	European	10115	-	Nasion - Left endocanthion	rs16863422	2q36.1	2	222990014	5.872e-11	KCNE4	208385	0.0411619	3.93521e-06
79	Ref 2	31763980	eLife	Xiong et al., 2019	European	10115	-	Left alare - Subnasale	rs16863422	2q36.1	2	222990014	9.846e-09	KCNE4	208385	0.0411619	3.93521e-06
80	Ref 2	31763980	eLife	Xiong et al., 2019	European	10115	-	Right endocanthioNasion - Nasion	rs55704383	2q36.1	2	222990621	9.389e-11	KCNE4	207778	0.0840751	3.93521e-06
81	Ref 2	31763980	eLife	Xiong et al., 2019	European	10115	-	Right endocanthioNasion - Nasion	rs140643163	2q36.1	2	222990712	1.939e-10	KCNE4	207687	NA	3.93521e-06
82	Ref 2	31763980	eLife	Xiong et al., 2019	European	10115	-	Nasion - Left endocanthion	rs140643163	2q36.1	2	222990712	8.211e-10	KCNE4	207687	NA	3.93521e-06
83	Ref 2	31763980	eLife	Xiong et al., 2019	European	10115	-	Left alare - Subnasale	rs140643163	2q36.1	2	222990712	7.178e-11	KCNE4	207687	NA	3.93521e-06
84	Ref 2	31763980	eLife	Xiong et al., 2019	European	10115	-	SNasion - Right alare	rs140643163	2q36.1	2	222990712	1.42e-08	KCNE4	207687	NA	3.93521e-06
85	Ref 2	31763980	eLife	Xiong et al., 2019	European	10115	-	Right endocanthioNasion - Nasion	rs78718024	2q36.1	2	222990787	1.939e-10	KCNE4	207612	0.00129978	3.93521e-06
86	Ref 2	31763980	eLife	Xiong et al., 2019	European	10115	-	Nasion - Left endocanthion	rs78718024	2q36.1	2	222990787	8.211e-10	KCNE4	207612	0.00129978	3.93521e-06
87	Ref 2	31763980	eLife	Xiong et al., 2019	European	10115	-	Left alare - Subnasale	rs78718024	2q36.1	2	222990787	7.178e-11	KCNE4	207612	0.00129978	3.93521e-06
88	Ref 2	31763980	eLife	Xiong et al., 2019	European	10115	-	SNasion - Right alare	rs78718024	2q36.1	2	222990787	1.42e-08	KCNE4	207612	0.00129978	3.93521e-06
89	Ref 2	31763980	eLife	Xiong et al., 2019	European	10115	-	Right endocanthioNasion - Nasion	rs11886961	2q36.1	2	222991917	7.644e-11	KCNE4	206482	0.0296134	3.93521e-06
90	Ref 2	31763980	eLife	Xiong et al., 2019	European	10115	-	Nasion - Left endocanthion	rs11886961	2q36.1	2	222991917	2.34e-10	KCNE4	206482	0.0296134	3.93521e-06
91	Ref 2	31763980	eLife	Xiong et al., 2019	European	10115	-	Left alare - Subnasale	rs11886961	2q36.1	2	222991917	8.058e-11	KCNE4	206482	0.0296134	3.93521e-06
92	Ref 2	31763980	eLife	Xiong et al., 2019	European	10115	-	SNasion - Right alare	rs11886961	2q36.1	2	222991917	1.345e-08	KCNE4	206482	0.0296134	3.93521e-06
93	Ref 2	31763980	eLife	Xiong et al., 2019	European	10115	-	Right endocanthioNasion - Nasion	rs13390924	2q36.1	2	222992441	2.857e-11	KCNE4	205958	0.00408896	3.93521e-06
94	Ref 2	31763980	eLife	Xiong et al., 2019	European	10115	-	Nasion - Left endocanthion	rs13390924	2q36.1	2	222992441	8.368e-11	KCNE4	205958	0.00408896	3.93521e-06
95	Ref 2	31763980	eLife	Xiong et al., 2019	European	10115	-	Left alare - Subnasale	rs13390924	2q36.1	2	222992441	1.076e-08	KCNE4	205958	0.00408896	3.93521e-06
96	Ref 1	23028347	PLoS Genet	Liu et al., 2012	European	5388	-	Eyeball Right to Nasion	rs12694574	2q36.1	2	222993732	2.54719e-08	KCNE4	204667	0.0039963	3.93521e-06
97	Ref 2	31763980	eLife	Xiong et al., 2019	European	10115	-	Right endocanthioNasion - Nasion	rs12694574	2q36.1	2	222993732	2.958e-11	KCNE4	204667	0.0039963	3.93521e-06
98	Ref 2	31763980	eLife	Xiong et al., 2019	European	10115	-	Nasion - Left endocanthion	rs12694574	2q36.1	2	222993732	9.916e-11	KCNE4	204667	0.0039963	3.93521e-06
99	Ref 2	31763980	eLife	Xiong et al., 2019	European	10115	-	Left alare - Subnasale	rs12694574	2q36.1	2	222993732	8.849e-09	KCNE4	204667	0.0039963	3.93521e-06
100	Ref 2	31763980	eLife	Xiong et al., 2019	European	10115	-	Right endocanthioNasion - Nasion	rs17399261	2q36.1	2	222994083	8.977e-11	KCNE4	204316	0.0646623	3.93521e-06
101	Ref 2	31763980	eLife	Xiong et al., 2019	European	10115	-	Right endocanthioNasion - Nasion	rs6749789	2q36.1	2	222994220	6.69e-11	KCNE4	204179	0.0271514	3.93521e-06
102	Ref 2	31763980	eLife	Xiong et al., 2019	European	10115	-	Nasion - Left endocanthion	rs6749789	2q36.1	2	222994220	2.391e-10	KCNE4	204179	0.0271514	3.93521e-06
103	Ref 2	31763980	eLife	Xiong et al., 2019	European	10115	-	Left alare - Subnasale	rs6749789	2q36.1	2	222994220	8.077e-11	KCNE4	204179	0.0271514	3.93521e-06
104	Ref 2	31763980	eLife	Xiong et al., 2019	European	10115	-	SNasion - Right alare	rs6749789	2q36.1	2	222994220	1.489e-08	KCNE4	204179	0.0271514	3.93521e-06
105	Ref 2	31763980	eLife	Xiong et al., 2019	European	10115	-	Right endocanthioNasion - Nasion	rs13401386	2q36.1	2	222994983	8.104e-11	KCNE4	203416	0.00237616	3.93521e-06
106	Ref 2	31763980	eLife	Xiong et al., 2019	European	10115	-	Nasion - Left endocanthion	rs13401386	2q36.1	2	222994983	3.971e-10	KCNE4	203416	0.00237616	3.93521e-06
107	Ref 2	31763980	eLife	Xiong et al., 2019	European	10115	-	Left alare - Subnasale	rs13401386	2q36.1	2	222994983	8.41e-11	KCNE4	203416	0.00237616	3.93521e-06
108	Ref 2	31763980	eLife	Xiong et al., 2019	European	10115	-	SNasion - Right alare	rs13401386	2q36.1	2	222994983	1.365e-08	KCNE4	203416	0.00237616	3.93521e-06
109	Ref 2	31763980	eLife	Xiong et al., 2019	European	10115	-	Right endocanthioNasion - Nasion	rs2894450	2q36.1	2	222997103	4.3e-13	KCNE4	201296	0.0546242	3.93521e-06
110	Ref 2	31763980	eLife	Xiong et al., 2019	European	10115	-	Nasion - Left endocanthion	rs2894450	2q36.1	2	222997103	1.242e-09	KCNE4	201296	0.0546242	3.93521e-06
111	Ref 2	31763980	eLife	Xiong et al., 2019	European	10115	-	Right endocanthioNasion - Nasion	rs59895745	2q36.1	2	222997597	9.505e-11	KCNE4	200802	NA	3.93521e-06
112	Ref 2	31763980	eLife	Xiong et al., 2019	European	10115	-	Right endocanthioNasion - Nasion	rs13426004	2q36.1	2	222998417	3.331e-11	KCNE4	199982	0.00413924	3.93521e-06
113	Ref 2	31763980	eLife	Xiong et al., 2019	European	10115	-	Nasion - Left endocanthion	rs13426004	2q36.1	2	222998417	1.032e-10	KCNE4	199982	0.00413924	3.93521e-06
114	Ref 2	31763980	eLife	Xiong et al., 2019	European	10115	-	Left alare - Subnasale	rs13426004	2q36.1	2	222998417	1.071e-08	KCNE4	199982	0.00413924	3.93521e-06
115	Ref 2	31763980	eLife	Xiong et al., 2019	European	10115	-	Right endocanthioNasion - Nasion	rs6724102	2q36.1	2	222998484	2.779e-11	KCNE4	199915	0.0381993	3.93521e-06
116	Ref 2	31763980	eLife	Xiong et al., 2019	European	10115	-	Nasion - Left endocanthion	rs6724102	2q36.1	2	222998484	5.693e-11	KCNE4	199915	0.0381993	3.93521e-06
117	Ref 2	31763980	eLife	Xiong et al., 2019	European	10115	-	Left alare - Subnasale	rs6724102	2q36.1	2	222998484	1.036e-08	KCNE4	199915	0.0381993	3.93521e-06
118	Ref 2	31763980	eLife	Xiong et al., 2019	European	10115	-	Right endocanthioNasion - Nasion	rs10932943	2q36.1	2	223001060	8.707e-11	KCNE4	197339	0.00395197	3.93521e-06
119	Ref 2	31763980	eLife	Xiong et al., 2019	European	10115	-	Nasion - Left endocanthion	rs10932943	2q36.1	2	223001060	4.313e-10	KCNE4	197339	0.00395197	3.93521e-06
120	Ref 2	31763980	eLife	Xiong et al., 2019	European	10115	-	Left alare - Subnasale	rs10932943	2q36.1	2	223001060	8.096e-11	KCNE4	197339	0.00395197	3.93521e-06
121	Ref 2	31763980	eLife	Xiong et al., 2019	European	10115	-	SNasion - Right alare	rs10932943	2q36.1	2	223001060	1.489e-08	KCNE4	197339	0.00395197	3.93521e-06
122	Ref 2	31763980	eLife	Xiong et al., 2019	European	10115	-	Right endocanthioNasion - Nasion	rs13012148	2q36.1	2	223001877	9.816e-11	KCNE4	196522	0.0818766	3.93521e-06
123	Ref 2	31763980	eLife	Xiong et al., 2019	European	10115	-	Right endocanthioNasion - Nasion	rs12471618	2q36.1	2	223002512	1.268e-10	KCNE4	195887	0.0797217	3.93521e-06
124	Ref 2	31763980	eLife	Xiong et al., 2019	European	10115	-	Right endocanthioNasion - Nasion	rs13385121	2q36.1	2	223002704	1.546e-10	KCNE4	195695	0.0049409	3.93521e-06
125	Ref 2	31763980	eLife	Xiong et al., 2019	European	10115	-	Nasion - Left endocanthion	rs13385121	2q36.1	2	223002704	8.943e-10	KCNE4	195695	0.0049409	3.93521e-06
126	Ref 2	31763980	eLife	Xiong et al., 2019	European	10115	-	Left alare - Subnasale	rs13385121	2q36.1	2	223002704	6.763e-11	KCNE4	195695	0.0049409	3.93521e-06
127	Ref 2	31763980	eLife	Xiong et al., 2019	European	10115	-	SNasion - Right alare	rs13385121	2q36.1	2	223002704	2.019e-08	KCNE4	195695	0.0049409	3.93521e-06
128	Ref 2	31763980	eLife	Xiong et al., 2019	European	10115	-	Right endocanthioNasion - Nasion	rs34187558	2q36.1	2	223002774	1.362e-10	KCNE4	195625	0.133749	3.93521e-06
129	Ref 1	23028347	PLoS Genet	Liu et al., 2012	European	5388	-	Eyeball Right to Nasion	rs974448	2q36.1	2	223005313	1.56492e-08	ATG12P2	-100258	0.00379981	3.93521e-06
130	Ref 2	31763980	eLife	Xiong et al., 2019	European	10115	-	Right endocanthioNasion - Nasion	rs974448	2q36.1	2	223005313	1.972e-11	ATG12P2	-100258	0.00379981	3.93521e-06
131	Ref 2	31763980	eLife	Xiong et al., 2019	European	10115	-	Nasion - Left endocanthion	rs974448	2q36.1	2	223005313	1.177e-10	ATG12P2	-100258	0.00379981	3.93521e-06
132	Ref 2	31763980	eLife	Xiong et al., 2019	European	10115	-	Left alare - Subnasale	rs974448	2q36.1	2	223005313	1.151e-08	ATG12P2	-100258	0.00379981	3.93521e-06
133	Ref 2	31763980	eLife	Xiong et al., 2019	European	10115	-	Right endocanthioNasion - Nasion	rs35204747	2q36.1	2	223006197	9.263e-11	ATG12P2	-101142	0.0887909	3.93521e-06
134	Ref 2	31763980	eLife	Xiong et al., 2019	European	10115	-	Right endocanthioNasion - Nasion	rs10172888	2q36.1	2	223007631	2.508e-11	ATG12P2	-102576	0.055645	3.93521e-06
135	Ref 2	31763980	eLife	Xiong et al., 2019	European	10115	-	Nasion - Left endocanthion	rs10172888	2q36.1	2	223007631	1.041e-10	ATG12P2	-102576	0.055645	3.93521e-06
136	Ref 2	31763980	eLife	Xiong et al., 2019	European	10115	-	Left alare - Subnasale	rs10172888	2q36.1	2	223007631	1.029e-08	ATG12P2	-102576	0.055645	3.93521e-06
137	Ref 2	31763980	eLife	Xiong et al., 2019	European	10115	-	Right endocanthioNasion - Nasion	rs2395846	2q36.1	2	223008621	2.508e-11	ATG12P2	-103566	0.0420386	3.93521e-06
138	Ref 2	31763980	eLife	Xiong et al., 2019	European	10115	-	Nasion - Left endocanthion	rs2395846	2q36.1	2	223008621	1.041e-10	ATG12P2	-103566	0.0420386	3.93521e-06
139	Ref 2	31763980	eLife	Xiong et al., 2019	European	10115	-	Left alare - Subnasale	rs2395846	2q36.1	2	223008621	1.029e-08	ATG12P2	-103566	0.0420386	3.93521e-06
140	Ref 2	31763980	eLife	Xiong et al., 2019	European	10115	-	Right endocanthioNasion - Nasion	rs1370918	2q36.1	2	223008639	9.263e-11	ATG12P2	-103584	0.0870757	3.93521e-06
141	Ref 2	31763980	eLife	Xiong et al., 2019	European	10115	-	Right endocanthioNasion - Nasion	rs1992222	2q36.1	2	223009415	2.508e-11	ATG12P2	-104360	0.0506762	3.93521e-06
142	Ref 2	31763980	eLife	Xiong et al., 2019	European	10115	-	Nasion - Left endocanthion	rs1992222	2q36.1	2	223009415	1.041e-10	ATG12P2	-104360	0.0506762	3.93521e-06
143	Ref 2	31763980	eLife	Xiong et al., 2019	European	10115	-	Left alare - Subnasale	rs1992222	2q36.1	2	223009415	1.029e-08	ATG12P2	-104360	0.0506762	3.93521e-06
144	Ref 2	31763980	eLife	Xiong et al., 2019	European	10115	-	Right endocanthioNasion - Nasion	rs12471410	2q36.1	2	223009418	9.263e-11	ATG12P2	-104363	0.0832429	3.93521e-06
145	Ref 2	31763980	eLife	Xiong et al., 2019	European	10115	-	Right endocanthioNasion - Nasion	rs60309759	2q36.1	2	223009632	2.286e-11	ATG12P2	-104577	0.00608902	3.93521e-06
146	Ref 2	31763980	eLife	Xiong et al., 2019	European	10115	-	Nasion - Left endocanthion	rs60309759	2q36.1	2	223009632	1.333e-10	ATG12P2	-104577	0.00608902	3.93521e-06
147	Ref 2	31763980	eLife	Xiong et al., 2019	European	10115	-	Left alare - Subnasale	rs60309759	2q36.1	2	223009632	9.949e-09	ATG12P2	-104577	0.00608902	3.93521e-06
148	Ref 2	31763980	eLife	Xiong et al., 2019	European	10115	-	Right endocanthioNasion - Nasion	rs10932945	2q36.1	2	223009758	9.263e-11	ATG12P2	-104703	0.0870757	3.93521e-06
149	Ref 2	31763980	eLife	Xiong et al., 2019	European	10115	-	Right endocanthioNasion - Nasion	rs72958777	2q36.1	2	223014357	3.855e-10	ATG12P2	-109302	0.0871436	3.93521e-06
150	Ref 2	31763980	eLife	Xiong et al., 2019	European	10115	-	Right endocanthioNasion - Nasion	rs11686586	2q36.1	2	223020650	1.16e-10	ACSL3-AS1	-101287	0.0870757	3.93521e-06
151	Ref 2	31763980	eLife	Xiong et al., 2019	European	10115	-	Right endocanthioNasion - Nasion	rs144142342	2q36.1	2	223020916	4.494e-11	ACSL3-AS1	-101553	0.00935616	3.93521e-06
152	Ref 2	31763980	eLife	Xiong et al., 2019	European	10115	-	Nasion - Left endocanthion	rs144142342	2q36.1	2	223020916	7.894e-10	ACSL3-AS1	-101553	0.00935616	3.93521e-06
153	Ref 2	31763980	eLife	Xiong et al., 2019	European	10115	-	Left alare - Subnasale	rs144142342	2q36.1	2	223020916	4.994e-11	ACSL3-AS1	-101553	0.00935616	3.93521e-06
154	Ref 2	31763980	eLife	Xiong et al., 2019	European	10115	-	SNasion - Right alare	rs144142342	2q36.1	2	223020916	1.021e-08	ACSL3-AS1	-101553	0.00935616	3.93521e-06
155	Ref 2	31763980	eLife	Xiong et al., 2019	European	10115	-	Right endocanthioNasion - Nasion	rs79548009	2q36.1	2	223020976	8.07e-10	ACSL3-AS1	-101613	0.067328	3.93521e-06
156	Ref 2	31763980	eLife	Xiong et al., 2019	European	10115	-	Right endocanthioNasion - Nasion	rs67055616	2q36.1	2	223022006	1.222e-10	ACSL3-AS1	-102643	0.0805689	3.93521e-06
157	Ref 2	31763980	eLife	Xiong et al., 2019	European	10115	-	Right endocanthioNasion - Nasion	rs7608778	2q36.1	2	223023578	5.294e-11	ACSL3-AS1	-104215	0.00484035	3.93521e-06
158	Ref 2	31763980	eLife	Xiong et al., 2019	European	10115	-	Nasion - Left endocanthion	rs7608778	2q36.1	2	223023578	4.361e-10	ACSL3-AS1	-104215	0.00484035	3.93521e-06
159	Ref 2	31763980	eLife	Xiong et al., 2019	European	10115	-	Left alare - Subnasale	rs7608778	2q36.1	2	223023578	6.255e-11	ACSL3-AS1	-104215	0.00484035	3.93521e-06
160	Ref 2	31763980	eLife	Xiong et al., 2019	European	10115	-	SNasion - Right alare	rs7608778	2q36.1	2	223023578	1.639e-08	ACSL3-AS1	-104215	0.00484035	3.93521e-06
161	Ref 2	31763980	eLife	Xiong et al., 2019	European	10115	-	Right endocanthioNasion - Nasion	rs75574803	2q36.1	2	223024231	4.13e-11	ACSL3-AS1	-104868	0.004323	3.93521e-06
162	Ref 2	31763980	eLife	Xiong et al., 2019	European	10115	-	Nasion - Left endocanthion	rs75574803	2q36.1	2	223024231	4.117e-10	ACSL3-AS1	-104868	0.004323	3.93521e-06
163	Ref 2	31763980	eLife	Xiong et al., 2019	European	10115	-	Left alare - Subnasale	rs75574803	2q36.1	2	223024231	6.913e-11	ACSL3-AS1	-104868	0.004323	3.93521e-06
164	Ref 2	31763980	eLife	Xiong et al., 2019	European	10115	-	SNasion - Right alare	rs75574803	2q36.1	2	223024231	1.539e-08	ACSL3-AS1	-104868	0.004323	3.93521e-06
165	Ref 2	31763980	eLife	Xiong et al., 2019	European	10115	-	Right endocanthioNasion - Nasion	rs75999922	2q36.1	2	223024588	2.989e-11	ACSL3-AS1	-105225	0.004323	3.93521e-06
166	Ref 2	31763980	eLife	Xiong et al., 2019	European	10115	-	Nasion - Left endocanthion	rs75999922	2q36.1	2	223024588	3.964e-10	ACSL3-AS1	-105225	0.004323	3.93521e-06
167	Ref 2	31763980	eLife	Xiong et al., 2019	European	10115	-	Left alare - Subnasale	rs75999922	2q36.1	2	223024588	5.409e-11	ACSL3-AS1	-105225	0.004323	3.93521e-06
168	Ref 2	31763980	eLife	Xiong et al., 2019	European	10115	-	SNasion - Right alare	rs75999922	2q36.1	2	223024588	1.444e-08	ACSL3-AS1	-105225	0.004323	3.93521e-06
169	Ref 2	31763980	eLife	Xiong et al., 2019	European	10115	-	Right exocanthioNasion - Nasion	rs34460569	2q36.1	2	223026934	2.993e-09	ACSL3-AS1	-107571	0.00898072	3.93521e-06
170	Ref 2	31763980	eLife	Xiong et al., 2019	European	10115	-	Right endocanthioNasion - Nasion	rs34460569	2q36.1	2	223026934	4.26e-17	ACSL3-AS1	-107571	0.00898072	3.93521e-06
171	Ref 2	31763980	eLife	Xiong et al., 2019	European	10115	-	Nasion - Left endocanthion	rs34460569	2q36.1	2	223026934	3.714e-14	ACSL3-AS1	-107571	0.00898072	3.93521e-06
172	Ref 2	31763980	eLife	Xiong et al., 2019	European	10115	-	Nasion - Left exocanthion	rs34460569	2q36.1	2	223026934	9.532e-09	ACSL3-AS1	-107571	0.00898072	3.93521e-06
173	Ref 2	31763980	eLife	Xiong et al., 2019	European	10115	-	Left alare - Subnasale	rs34460569	2q36.1	2	223026934	4.881e-08	ACSL3-AS1	-107571	0.00898072	3.93521e-06
174	Ref 2	31763980	eLife	Xiong et al., 2019	European	10115	-	SNasion - Right alare	rs34460569	2q36.1	2	223026934	4.274e-08	ACSL3-AS1	-107571	0.00898072	3.93521e-06
175	Ref 2	31763980	eLife	Xiong et al., 2019	European	10115	-	Right exocanthioNasion - Nasion	rs34032897	2q36.1	2	223028581	4.461e-09	ACSL3-AS1	-109218	0.0090984	3.93521e-06
176	Ref 2	31763980	eLife	Xiong et al., 2019	European	10115	-	Right endocanthioNasion - Nasion	rs34032897	2q36.1	2	223028581	1.955e-17	ACSL3-AS1	-109218	0.0090984	3.93521e-06
177	Ref 2	31763980	eLife	Xiong et al., 2019	European	10115	-	Nasion - Left endocanthion	rs34032897	2q36.1	2	223028581	2.17e-14	ACSL3-AS1	-109218	0.0090984	3.93521e-06
178	Ref 2	31763980	eLife	Xiong et al., 2019	European	10115	-	Nasion - Left exocanthion	rs34032897	2q36.1	2	223028581	1.173e-08	ACSL3-AS1	-109218	0.0090984	3.93521e-06
179	Ref 2	31763980	eLife	Xiong et al., 2019	European	10115	-	Left alare - Subnasale	rs34032897	2q36.1	2	223028581	3.914e-08	ACSL3-AS1	-109218	0.0090984	3.93521e-06
180	Ref 2	31763980	eLife	Xiong et al., 2019	European	10115	-	SNasion - Right alare	rs34032897	2q36.1	2	223028581	3.658e-08	ACSL3-AS1	-109218	0.0090984	3.93521e-06
181	Ref 2	31763980	eLife	Xiong et al., 2019	European	10115	-	Right endocanthioNasion - Nasion	rs76863222	2q36.1	2	223028790	2.816e-11	ACSL3-AS1	-109427	0.00403853	3.93521e-06
182	Ref 2	31763980	eLife	Xiong et al., 2019	European	10115	-	Nasion - Left endocanthion	rs76863222	2q36.1	2	223028790	4.453e-10	ACSL3-AS1	-109427	0.00403853	3.93521e-06
183	Ref 2	31763980	eLife	Xiong et al., 2019	European	10115	-	Left alare - Subnasale	rs76863222	2q36.1	2	223028790	4.112e-11	ACSL3-AS1	-109427	0.00403853	3.93521e-06
184	Ref 2	31763980	eLife	Xiong et al., 2019	European	10115	-	SNasion - Right alare	rs76863222	2q36.1	2	223028790	1.321e-08	ACSL3-AS1	-109427	0.00403853	3.93521e-06
185	Ref 11	22341974	Am J Hum Genet	Paternoster et al., 2012	UK	2185	-	Nasion to mid-endocanthion point	rs1370926	2q36.1	2	223030501	1.68e-09	ACSL3-AS1	-111138	0.0090984	3.93521e-06
186	Ref 2	31763980	eLife	Xiong et al., 2019	European	10115	-	Right exocanthioNasion - Nasion	rs1370926	2q36.1	2	223030501	4.786e-09	ACSL3-AS1	-111138	0.0090984	3.93521e-06
187	Ref 2	31763980	eLife	Xiong et al., 2019	European	10115	-	Right endocanthioNasion - Nasion	rs1370926	2q36.1	2	223030501	2.498e-17	ACSL3-AS1	-111138	0.0090984	3.93521e-06
188	Ref 2	31763980	eLife	Xiong et al., 2019	European	10115	-	Nasion - Left endocanthion	rs1370926	2q36.1	2	223030501	2.015e-14	ACSL3-AS1	-111138	0.0090984	3.93521e-06
189	Ref 2	31763980	eLife	Xiong et al., 2019	European	10115	-	Nasion - Left exocanthion	rs1370926	2q36.1	2	223030501	1.188e-08	ACSL3-AS1	-111138	0.0090984	3.93521e-06
190	Ref 2	31763980	eLife	Xiong et al., 2019	European	10115	-	SNasion - Right alare	rs1370926	2q36.1	2	223030501	3.705e-08	ACSL3-AS1	-111138	0.0090984	3.93521e-06
191	Ref 2	31763980	eLife	Xiong et al., 2019	European	10115	-	Right endocanthioNasion - Nasion	rs7607981	2q36.1	2	223032001	2.816e-11	ACSL3-AS1	-112638	0.004323	3.93521e-06
192	Ref 2	31763980	eLife	Xiong et al., 2019	European	10115	-	Nasion - Left endocanthion	rs7607981	2q36.1	2	223032001	4.453e-10	ACSL3-AS1	-112638	0.004323	3.93521e-06
193	Ref 2	31763980	eLife	Xiong et al., 2019	European	10115	-	Left alare - Subnasale	rs7607981	2q36.1	2	223032001	4.112e-11	ACSL3-AS1	-112638	0.004323	3.93521e-06
194	Ref 2	31763980	eLife	Xiong et al., 2019	European	10115	-	SNasion - Right alare	rs7607981	2q36.1	2	223032001	1.321e-08	ACSL3-AS1	-112638	0.004323	3.93521e-06
195	Ref 11	22341974	Am J Hum Genet	Paternoster et al., 2012	UK	2185	-	Nasion to mid-endocanthion point	rs986429	2q36.1	2	223032398	1.65e-09	ACSL3-AS1	-113035	0.00898072	3.93521e-06
196	Ref 2	31763980	eLife	Xiong et al., 2019	European	10115	-	Right exocanthioNasion - Nasion	rs986429	2q36.1	2	223032398	5.887e-09	ACSL3-AS1	-113035	0.00898072	3.93521e-06
197	Ref 2	31763980	eLife	Xiong et al., 2019	European	10115	-	Right endocanthioNasion - Nasion	rs986429	2q36.1	2	223032398	2.729e-17	ACSL3-AS1	-113035	0.00898072	3.93521e-06
198	Ref 2	31763980	eLife	Xiong et al., 2019	European	10115	-	Nasion - Left endocanthion	rs986429	2q36.1	2	223032398	1.841e-14	ACSL3-AS1	-113035	0.00898072	3.93521e-06
199	Ref 2	31763980	eLife	Xiong et al., 2019	European	10115	-	Nasion - Left exocanthion	rs986429	2q36.1	2	223032398	1.567e-08	ACSL3-AS1	-113035	0.00898072	3.93521e-06
200	Ref 2	31763980	eLife	Xiong et al., 2019	European	10115	-	SNasion - Right alare	rs986429	2q36.1	2	223032398	3.39e-08	ACSL3-AS1	-113035	0.00898072	3.93521e-06
201	Ref 11	22341974	Am J Hum Genet	Paternoster et al., 2012	UK	2185	-	Nasion to mid-endocanthion point	rs986430	2q36.1	2	223032641	1.65e-09	ACSL3-AS1	-113278	0.00898072	3.93521e-06
202	Ref 2	31763980	eLife	Xiong et al., 2019	European	10115	-	Right exocanthioNasion - Nasion	rs986430	2q36.1	2	223032641	6.253e-09	ACSL3-AS1	-113278	0.00898072	3.93521e-06
203	Ref 2	31763980	eLife	Xiong et al., 2019	European	10115	-	Right endocanthioNasion - Nasion	rs986430	2q36.1	2	223032641	3.182e-17	ACSL3-AS1	-113278	0.00898072	3.93521e-06
204	Ref 2	31763980	eLife	Xiong et al., 2019	European	10115	-	Nasion - Left endocanthion	rs986430	2q36.1	2	223032641	2.299e-14	ACSL3-AS1	-113278	0.00898072	3.93521e-06
205	Ref 2	31763980	eLife	Xiong et al., 2019	European	10115	-	Nasion - Left exocanthion	rs986430	2q36.1	2	223032641	1.453e-08	ACSL3-AS1	-113278	0.00898072	3.93521e-06
206	Ref 2	31763980	eLife	Xiong et al., 2019	European	10115	-	SNasion - Right alare	rs986430	2q36.1	2	223032641	4.411e-08	ACSL3-AS1	-113278	0.00898072	3.93521e-06
207	Ref 2	31763980	eLife	Xiong et al., 2019	European	10115	-	Right exocanthioNasion - Nasion	rs11895863	2q36.1	2	223033395	6.753e-09	ACSL3-AS1	-114032	0.00904386	3.93521e-06
208	Ref 2	31763980	eLife	Xiong et al., 2019	European	10115	-	Right endocanthioNasion - Nasion	rs11895863	2q36.1	2	223033395	2.921e-17	ACSL3-AS1	-114032	0.00904386	3.93521e-06
209	Ref 2	31763980	eLife	Xiong et al., 2019	European	10115	-	Nasion - Left endocanthion	rs11895863	2q36.1	2	223033395	1.624e-14	ACSL3-AS1	-114032	0.00904386	3.93521e-06
210	Ref 2	31763980	eLife	Xiong et al., 2019	European	10115	-	Nasion - Left exocanthion	rs11895863	2q36.1	2	223033395	1.381e-08	ACSL3-AS1	-114032	0.00904386	3.93521e-06
211	Ref 2	31763980	eLife	Xiong et al., 2019	European	10115	-	SNasion - Right alare	rs11895863	2q36.1	2	223033395	3.43e-08	ACSL3-AS1	-114032	0.00904386	3.93521e-06
212	Ref 2	31763980	eLife	Xiong et al., 2019	European	10115	-	Right endocanthioNasion - Nasion	rs80199364	2q36.1	2	223033866	2.841e-11	ACSL3-AS1	-114503	0.00411436	3.93521e-06
213	Ref 2	31763980	eLife	Xiong et al., 2019	European	10115	-	Nasion - Left endocanthion	rs80199364	2q36.1	2	223033866	3.785e-10	ACSL3-AS1	-114503	0.00411436	3.93521e-06
214	Ref 2	31763980	eLife	Xiong et al., 2019	European	10115	-	Left alare - Subnasale	rs80199364	2q36.1	2	223033866	4.056e-11	ACSL3-AS1	-114503	0.00411436	3.93521e-06
215	Ref 2	31763980	eLife	Xiong et al., 2019	European	10115	-	SNasion - Right alare	rs80199364	2q36.1	2	223033866	1.273e-08	ACSL3-AS1	-114503	0.00411436	3.93521e-06
216	Ref 2	31763980	eLife	Xiong et al., 2019	European	10115	-	Right endocanthioNasion - Nasion	rs2218065	2q36.1	2	223034081	2.493e-11	ACSL3-AS1	-114718	0.0238999	3.93521e-06
217	Ref 2	31763980	eLife	Xiong et al., 2019	European	10115	-	Right endocanthioNasion - Nasion	rs11690945	2q36.1	2	223035939	1.102e-10	ACSL3-AS1	-116576	0.0261561	3.93521e-06
218	Ref 2	31763980	eLife	Xiong et al., 2019	European	10115	-	Right endocanthioNasion - Nasion	rs13020080	2q36.1	2	223036587	8.606e-11	ACSL3-AS1	-117224	0.0960135	3.93521e-06
219	Ref 2	31763980	eLife	Xiong et al., 2019	European	10115	-	Right endocanthioNasion - Nasion	rs2118668	2q36.1	2	223037097	8.77e-11	ACSL3-AS1	-117734	0.0267602	3.93521e-06
220	Ref 2	31763980	eLife	Xiong et al., 2019	European	10115	-	Right endocanthioNasion - Nasion	rs34221300	2q36.1	2	223038367	1.006e-10	ACSL3-AS1	-119004	0.0381134	3.93521e-06
221	Ref 2	31763980	eLife	Xiong et al., 2019	European	10115	-	Right endocanthioNasion - Nasion	rs1438620	2q36.1	2	223038460	6.106e-11	ACSL3-AS1	-119097	0.0736813	3.93521e-06
222	Ref 2	31763980	eLife	Xiong et al., 2019	European	10115	-	Right endocanthioNasion - Nasion	rs10210971	2q36.1	2	223038894	6.388e-11	ACSL3-AS1	-119531	0.00368526	3.93521e-06
223	Ref 2	31763980	eLife	Xiong et al., 2019	European	10115	-	Nasion - Left endocanthion	rs10210971	2q36.1	2	223038894	7.594e-10	ACSL3-AS1	-119531	0.00368526	3.93521e-06
224	Ref 2	31763980	eLife	Xiong et al., 2019	European	10115	-	Left alare - Subnasale	rs10210971	2q36.1	2	223038894	4.489e-11	ACSL3-AS1	-119531	0.00368526	3.93521e-06
225	Ref 2	31763980	eLife	Xiong et al., 2019	European	10115	-	SNasion - Right alare	rs10210971	2q36.1	2	223038894	1.52e-08	ACSL3-AS1	-119531	0.00368526	3.93521e-06
226	Ref 11	22341974	Am J Hum Genet	Paternoster et al., 2012	UK	2185	-	Nasion to mid-endocanthion point	rs10176525	2q36.1	2	223039051	1.37e-09	ACSL3-AS1	-119688	0.0471359	3.93521e-06
227	Ref 2	31763980	eLife	Xiong et al., 2019	European	10115	-	Right exocanthioNasion - Nasion	rs10176525	2q36.1	2	223039051	6.163e-09	ACSL3-AS1	-119688	0.0471359	3.93521e-06
228	Ref 2	31763980	eLife	Xiong et al., 2019	European	10115	-	Right endocanthioNasion - Nasion	rs10176525	2q36.1	2	223039051	3.384e-17	ACSL3-AS1	-119688	0.0471359	3.93521e-06
229	Ref 2	31763980	eLife	Xiong et al., 2019	European	10115	-	Nasion - Left endocanthion	rs10176525	2q36.1	2	223039051	2.479e-14	ACSL3-AS1	-119688	0.0471359	3.93521e-06
230	Ref 2	31763980	eLife	Xiong et al., 2019	European	10115	-	Nasion - Left exocanthion	rs10176525	2q36.1	2	223039051	1.833e-08	ACSL3-AS1	-119688	0.0471359	3.93521e-06
231	Ref 2	31763980	eLife	Xiong et al., 2019	European	10115	-	SNasion - Right alare	rs10176525	2q36.1	2	223039051	4.024e-08	ACSL3-AS1	-119688	0.0471359	3.93521e-06
232	Ref 2	31763980	eLife	Xiong et al., 2019	European	10115	-	Right endocanthioNasion - Nasion	rs10211404	2q36.1	2	223039179	2.883e-11	ACSL3-AS1	-119816	0.00382143	3.93521e-06
233	Ref 2	31763980	eLife	Xiong et al., 2019	European	10115	-	Nasion - Left endocanthion	rs10211404	2q36.1	2	223039179	3.804e-10	ACSL3-AS1	-119816	0.00382143	3.93521e-06
234	Ref 2	31763980	eLife	Xiong et al., 2019	European	10115	-	Left alare - Subnasale	rs10211404	2q36.1	2	223039179	4.819e-11	ACSL3-AS1	-119816	0.00382143	3.93521e-06
235	Ref 2	31763980	eLife	Xiong et al., 2019	European	10115	-	SNasion - Right alare	rs10211404	2q36.1	2	223039179	1.384e-08	ACSL3-AS1	-119816	0.00382143	3.93521e-06
236	Ref 2	31763980	eLife	Xiong et al., 2019	European	10115	-	Right endocanthioNasion - Nasion	rs11885004	2q36.1	2	223040475	2.375e-11	ACSL3-AS1	-121112	0.00324683	3.93521e-06
237	Ref 2	31763980	eLife	Xiong et al., 2019	European	10115	-	Nasion - Left endocanthion	rs11885004	2q36.1	2	223040475	2.858e-10	ACSL3-AS1	-121112	0.00324683	3.93521e-06
238	Ref 2	31763980	eLife	Xiong et al., 2019	European	10115	-	Left alare - Subnasale	rs11885004	2q36.1	2	223040475	4.592e-11	ACSL3-AS1	-121112	0.00324683	3.93521e-06
239	Ref 2	31763980	eLife	Xiong et al., 2019	European	10115	-	SNasion - Right alare	rs11885004	2q36.1	2	223040475	1.172e-08	ACSL3-AS1	-121112	0.00324683	3.93521e-06
240	Ref 2	31763980	eLife	Xiong et al., 2019	European	10115	-	Right endocanthioNasion - Nasion	rs66676446	2q36.1	2	223042702	1.253e-10	ACSL3-AS1	-123339	0.0237268	3.93521e-06
241	Ref 2	31763980	eLife	Xiong et al., 2019	European	10115	-	Right endocanthioNasion - Nasion	rs11693823	2q36.1	2	223042947	1.323e-10	ACSL3-AS1	-123584	0.0240644	3.93521e-06
242	Ref 2	31763980	eLife	Xiong et al., 2019	European	10115	-	Right endocanthioNasion - Nasion	rs13428038	2q36.1	2	223042990	1.028e-11	ACSL3-AS1	-123627	0.0030724	3.93521e-06
243	Ref 2	31763980	eLife	Xiong et al., 2019	European	10115	-	Nasion - Left endocanthion	rs13428038	2q36.1	2	223042990	2.106e-10	ACSL3-AS1	-123627	0.0030724	3.93521e-06
244	Ref 2	31763980	eLife	Xiong et al., 2019	European	10115	-	Left alare - Subnasale	rs13428038	2q36.1	2	223042990	1.97e-11	ACSL3-AS1	-123627	0.0030724	3.93521e-06
245	Ref 2	31763980	eLife	Xiong et al., 2019	European	10115	-	SNasion - Right alare	rs13428038	2q36.1	2	223042990	5.601e-09	ACSL3-AS1	-123627	0.0030724	3.93521e-06
246	Ref 2	31763980	eLife	Xiong et al., 2019	European	10115	-	Right endocanthioNasion - Nasion	rs1438605	2q36.1	2	223043336	1.328e-11	ACSL3-AS1	-123973	0.00436003	3.93521e-06
247	Ref 2	31763980	eLife	Xiong et al., 2019	European	10115	-	Nasion - Left endocanthion	rs1438605	2q36.1	2	223043336	2.29e-10	ACSL3-AS1	-123973	0.00436003	3.93521e-06
248	Ref 2	31763980	eLife	Xiong et al., 2019	European	10115	-	Left alare - Subnasale	rs1438605	2q36.1	2	223043336	1.913e-11	ACSL3-AS1	-123973	0.00436003	3.93521e-06
249	Ref 2	31763980	eLife	Xiong et al., 2019	European	10115	-	SNasion - Right alare	rs1438605	2q36.1	2	223043336	5.21e-09	ACSL3-AS1	-123973	0.00436003	3.93521e-06
250	Ref 2	31763980	eLife	Xiong et al., 2019	European	10115	-	Right endocanthioNasion - Nasion	rs11694051	2q36.1	2	223043392	1.333e-10	ACSL3-AS1	-124029	0.044499	3.93521e-06
251	Ref 2	31763980	eLife	Xiong et al., 2019	European	10115	-	Right endocanthioNasion - Nasion	rs11888649	2q36.1	2	223044243	1.177e-11	ACSL3-AS1	-124880	0.0294042	3.93521e-06
252	Ref 2	31763980	eLife	Xiong et al., 2019	European	10115	-	Nasion - Left endocanthion	rs11888649	2q36.1	2	223044243	2.586e-10	ACSL3-AS1	-124880	0.0294042	3.93521e-06
253	Ref 2	31763980	eLife	Xiong et al., 2019	European	10115	-	Left alare - Subnasale	rs11888649	2q36.1	2	223044243	4.377e-11	ACSL3-AS1	-124880	0.0294042	3.93521e-06
254	Ref 2	31763980	eLife	Xiong et al., 2019	European	10115	-	SNasion - Right alare	rs11888649	2q36.1	2	223044243	1.289e-08	ACSL3-AS1	-124880	0.0294042	3.93521e-06
255	Ref 11	22341974	Am J Hum Genet	Paternoster et al., 2012	UK	2185	-	Nasion to mid-endocanthion point	rs10169326	2q36.1	2	223051501	3.59e-08	ACSL3	-106862	0.0115143	3.93521e-06
256	Ref 2	31763980	eLife	Xiong et al., 2019	European	10115	-	Right endocanthioNasion - Nasion	rs10169326	2q36.1	2	223051501	1.005e-12	ACSL3	-106862	0.0115143	3.93521e-06
257	Ref 2	31763980	eLife	Xiong et al., 2019	European	10115	-	Nasion - Left endocanthion	rs10169326	2q36.1	2	223051501	1.147e-11	ACSL3	-106862	0.0115143	3.93521e-06
258	Ref 2	31763980	eLife	Xiong et al., 2019	European	10115	-	Left alare - Subnasale	rs10169326	2q36.1	2	223051501	1.181e-13	ACSL3	-106862	0.0115143	3.93521e-06
259	Ref 2	31763980	eLife	Xiong et al., 2019	European	10115	-	SNasion - Right alare	rs10169326	2q36.1	2	223051501	4.159e-10	ACSL3	-106862	0.0115143	3.93521e-06
260	Ref 11	22341974	Am J Hum Genet	Paternoster et al., 2012	UK	2185	-	Nasion to mid-endocanthion point	rs11677206	2q36.1	2	223051982	6.07e-10	ACSL3	-107343	0.0637467	3.93521e-06
261	Ref 11	22341974	Am J Hum Genet	Paternoster et al., 2012	UK	2185	-	Nasion to mid-endocanthion point	rs6728938	2q36.1	2	223053756	3.38e-08	ACSL3	-109117	0.000977872	3.93521e-06
262	Ref 2	31763980	eLife	Xiong et al., 2019	European	10115	-	Right endocanthioNasion - Nasion	rs6728938	2q36.1	2	223053756	7.543e-13	ACSL3	-109117	0.000977872	3.93521e-06
263	Ref 2	31763980	eLife	Xiong et al., 2019	European	10115	-	Nasion - Left endocanthion	rs6728938	2q36.1	2	223053756	9.825e-12	ACSL3	-109117	0.000977872	3.93521e-06
264	Ref 2	31763980	eLife	Xiong et al., 2019	European	10115	-	Left alare - Subnasale	rs6728938	2q36.1	2	223053756	2.17e-13	ACSL3	-109117	0.000977872	3.93521e-06
265	Ref 2	31763980	eLife	Xiong et al., 2019	European	10115	-	SNasion - Right alare	rs6728938	2q36.1	2	223053756	1.056e-09	ACSL3	-109117	0.000977872	3.93521e-06
266	Ref 11	22341974	Am J Hum Genet	Paternoster et al., 2012	UK	2185	-	Nasion to mid-endocanthion point	rs10178871	2q36.1	2	223054000	5.75e-10	ACSL3	-109361	0.0684108	3.93521e-06
267	Ref 2	31763980	eLife	Xiong et al., 2019	European	10115	-	Right endocanthioNasion - Nasion	rs10498131	2q36.1	2	223055804	1.218e-11	ACSL3	-111165	0.201997	3.93521e-06
268	Ref 2	31763980	eLife	Xiong et al., 2019	European	10115	-	Right endocanthioNasion - Nasion	rs10208761	2q36.1	2	223055975	7.935e-12	ACSL3	-111336	0.0182596	3.93521e-06
269	Ref 2	31763980	eLife	Xiong et al., 2019	European	10115	-	Nasion - Left endocanthion	rs10208761	2q36.1	2	223055975	4.747e-08	ACSL3	-111336	0.0182596	3.93521e-06
270	Ref 11	22341974	Am J Hum Genet	Paternoster et al., 2012	UK	2185	-	Nasion to mid-endocanthion point	rs10209141	2q36.1	2	223056367	2.55e-10	ACSL3	-111728	0.0742196	3.93521e-06
271	Ref 11	22341974	Am J Hum Genet	Paternoster et al., 2012	UK	2185	-	Nasion to mid-endocanthion point	rs10209300	2q36.1	2	223056499	1.07e-08	ACSL3	-111860	0.000813161	3.93521e-06
272	Ref 2	31763980	eLife	Xiong et al., 2019	European	10115	-	Right endocanthioNasion - Nasion	rs10209300	2q36.1	2	223056499	6.322e-13	ACSL3	-111860	0.000813161	3.93521e-06
273	Ref 2	31763980	eLife	Xiong et al., 2019	European	10115	-	Nasion - Left endocanthion	rs10209300	2q36.1	2	223056499	6.884e-12	ACSL3	-111860	0.000813161	3.93521e-06
274	Ref 2	31763980	eLife	Xiong et al., 2019	European	10115	-	Left alare - Subnasale	rs10209300	2q36.1	2	223056499	1.992e-13	ACSL3	-111860	0.000813161	3.93521e-06
275	Ref 2	31763980	eLife	Xiong et al., 2019	European	10115	-	SNasion - Right alare	rs10209300	2q36.1	2	223056499	8.583e-10	ACSL3	-111860	0.000813161	3.93521e-06
276	Ref 11	22341974	Am J Hum Genet	Paternoster et al., 2012	UK	2185	-	Nasion to mid-endocanthion point	rs6741414	2q36.1	2	223057137	2.42e-10	ACSL3	-112498	0.059776	3.93521e-06
277	Ref 2	31763980	eLife	Xiong et al., 2019	European	10115	-	Right endocanthioNasion - Nasion	rs6741414	2q36.1	2	223057137	8.806e-14	ACSL3	-112498	0.059776	3.93521e-06
278	Ref 2	31763980	eLife	Xiong et al., 2019	European	10115	-	Nasion - Left endocanthion	rs6741414	2q36.1	2	223057137	9.03e-10	ACSL3	-112498	0.059776	3.93521e-06
279	Ref 2	31763980	eLife	Xiong et al., 2019	European	10115	-	Left alare - Subnasale	rs6741414	2q36.1	2	223057137	2.298e-08	ACSL3	-112498	0.059776	3.93521e-06
280	Ref 11	22341974	Am J Hum Genet	Paternoster et al., 2012	UK	2185	-	Nasion to mid-endocanthion point	rs7597751	2q36.1	2	223058904	9.81e-09	ACSL3	-114265	0.0206364	3.93521e-06
281	Ref 2	31763980	eLife	Xiong et al., 2019	European	10115	-	Right endocanthioNasion - Nasion	rs2033807	2q36.1	2	223058986	1.145e-11	ACSL3	-114347	0.0182596	3.93521e-06
282	Ref 2	31763980	eLife	Xiong et al., 2019	European	10115	-	Nasion - Left endocanthion	rs2033807	2q36.1	2	223058986	3.152e-08	ACSL3	-114347	0.0182596	3.93521e-06
283	Ref 2	31763980	eLife	Xiong et al., 2019	European	10115	-	Right endocanthioNasion - Nasion	rs16863491	2q36.1	2	223059483	2.122e-08	ACSL3	-114844	NA	3.93521e-06
284	Ref 2	31763980	eLife	Xiong et al., 2019	European	10115	-	Right endocanthioNasion - Nasion	rs79732694	2q36.1	2	223059658	1.031e-12	ACSL3	-115019	0.00247768	3.93521e-06
285	Ref 2	31763980	eLife	Xiong et al., 2019	European	10115	-	Nasion - Left endocanthion	rs79732694	2q36.1	2	223059658	9.834e-12	ACSL3	-115019	0.00247768	3.93521e-06
286	Ref 2	31763980	eLife	Xiong et al., 2019	European	10115	-	Left alare - Subnasale	rs79732694	2q36.1	2	223059658	9.756e-14	ACSL3	-115019	0.00247768	3.93521e-06
287	Ref 2	31763980	eLife	Xiong et al., 2019	European	10115	-	SNasion - Right alare	rs79732694	2q36.1	2	223059658	3.641e-10	ACSL3	-115019	0.00247768	3.93521e-06
288	Ref 2	31763980	eLife	Xiong et al., 2019	European	10115	-	Right endocanthioNasion - Nasion	rs35386469	2q36.1	2	223059715	2.122e-08	ACSL3	-115076	NA	3.93521e-06
289	Ref 2	31763980	eLife	Xiong et al., 2019	European	10115	-	Right endocanthioNasion - Nasion	rs11689830	2q36.1	2	223059898	8.062e-13	ACSL3	-115259	0.000785075	3.93521e-06
290	Ref 2	31763980	eLife	Xiong et al., 2019	European	10115	-	Nasion - Left endocanthion	rs11689830	2q36.1	2	223059898	9.864e-12	ACSL3	-115259	0.000785075	3.93521e-06
291	Ref 2	31763980	eLife	Xiong et al., 2019	European	10115	-	Left alare - Subnasale	rs11689830	2q36.1	2	223059898	3.228e-13	ACSL3	-115259	0.000785075	3.93521e-06
292	Ref 2	31763980	eLife	Xiong et al., 2019	European	10115	-	SNasion - Right alare	rs11689830	2q36.1	2	223059898	1.186e-09	ACSL3	-115259	0.000785075	3.93521e-06
293	Ref 2	31763980	eLife	Xiong et al., 2019	European	10115	-	Right endocanthioNasion - Nasion	rs1438607	2q36.1	2	223059950	1.671e-11	ACSL3	-115311	0.135511	3.93521e-06
294	Ref 2	31763980	eLife	Xiong et al., 2019	European	10115	-	Right endocanthioNasion - Nasion	rs1438610	2q36.1	2	223060400	9.97e-12	ACSL3	-115761	0.00155885	3.93521e-06
295	Ref 2	31763980	eLife	Xiong et al., 2019	European	10115	-	Nasion - Left endocanthion	rs1438610	2q36.1	2	223060400	3.552e-08	ACSL3	-115761	0.00155885	3.93521e-06
296	Ref 2	31763980	eLife	Xiong et al., 2019	European	10115	-	Right endocanthioNasion - Nasion	rs991924	2q36.1	2	223060964	2.256e-08	ACSL3	-116325	NA	3.93521e-06
297	Ref 2	31763980	eLife	Xiong et al., 2019	European	10115	-	Right endocanthioNasion - Nasion	rs991923	2q36.1	2	223061086	2.023e-08	ACSL3	-116447	NA	3.93521e-06
298	Ref 2	31763980	eLife	Xiong et al., 2019	European	10115	-	Right endocanthioNasion - Nasion	rs991922	2q36.1	2	223061201	2.231e-08	ACSL3	-116562	NA	3.93521e-06
299	Ref 2	31763980	eLife	Xiong et al., 2019	European	10115	-	Right endocanthioNasion - Nasion	rs2894457	2q36.1	2	223061352	2.231e-08	ACSL3	-116713	NA	3.93521e-06
300	Ref 2	31763980	eLife	Xiong et al., 2019	European	10115	-	Right endocanthioNasion - Nasion	rs35403140	2q36.1	2	223062896	2.231e-08	ACSL3	-118257	NA	3.93521e-06
301	Ref 2	31763980	eLife	Xiong et al., 2019	European	10115	-	Right endocanthioNasion - Nasion	rs13411018	2q36.1	2	223063022	7.267e-13	ACSL3	-118383	0.000785075	3.93521e-06
302	Ref 2	31763980	eLife	Xiong et al., 2019	European	10115	-	Nasion - Left endocanthion	rs13411018	2q36.1	2	223063022	9.001e-12	ACSL3	-118383	0.000785075	3.93521e-06
303	Ref 2	31763980	eLife	Xiong et al., 2019	European	10115	-	Left alare - Subnasale	rs13411018	2q36.1	2	223063022	2.845e-13	ACSL3	-118383	0.000785075	3.93521e-06
304	Ref 2	31763980	eLife	Xiong et al., 2019	European	10115	-	SNasion - Right alare	rs13411018	2q36.1	2	223063022	1.071e-09	ACSL3	-118383	0.000785075	3.93521e-06
305	Ref 2	31763980	eLife	Xiong et al., 2019	European	10115	-	Right endocanthioNasion - Nasion	rs45608838	2q36.1	2	223065403	1.578e-08	ACSL3	-120764	NA	3.93521e-06
306	Ref 2	31763980	eLife	Xiong et al., 2019	European	10115	-	Right endocanthioNasion - Nasion	rs13014735	2q36.1	2	223066236	1.578e-08	ACSL3	-121597	NA	3.93521e-06
307	Ref 11	22341974	Am J Hum Genet	Paternoster et al., 2012	UK	2185	-	Nasion to mid-endocanthion point	rs2855268	2q36.1	2	223066918	8.77e-09	ACSL3	-122279	0.000529409	3.93521e-06
308	Ref 2	31763980	eLife	Xiong et al., 2019	European	10115	-	Right endocanthioNasion - Nasion	rs2855268	2q36.1	2	223066918	8.062e-13	ACSL3	-122279	0.000529409	3.93521e-06
309	Ref 2	31763980	eLife	Xiong et al., 2019	European	10115	-	Nasion - Left endocanthion	rs2855268	2q36.1	2	223066918	9.864e-12	ACSL3	-122279	0.000529409	3.93521e-06
310	Ref 2	31763980	eLife	Xiong et al., 2019	European	10115	-	Left alare - Subnasale	rs2855268	2q36.1	2	223066918	3.228e-13	ACSL3	-122279	0.000529409	3.93521e-06
311	Ref 2	31763980	eLife	Xiong et al., 2019	European	10115	-	SNasion - Right alare	rs2855268	2q36.1	2	223066918	1.186e-09	ACSL3	-122279	0.000529409	3.93521e-06
312	Ref 11	22341974	Am J Hum Genet	Paternoster et al., 2012	UK	2185	1622	Nasion-midendocanthion distance	rs7559271	2q36.1	2	223068285	4e-16	ACSL3	-123646	0.0425443	3.93521e-06
313	Ref 11	22341974	Am J Hum Genet	Paternoster et al., 2012	UK	2185	-	Nasion to mid-endocanthion point	rs7559271	2q36.1	2	223068285	2.2e-10	ACSL3	-123646	0.0425443	3.93521e-06
314	Ref 2	31763980	eLife	Xiong et al., 2019	European	10115	-	Right endocanthioNasion - Nasion	rs7559271	2q36.1	2	223068285	7.795e-14	ACSL3	-123646	0.0425443	3.93521e-06
315	Ref 2	31763980	eLife	Xiong et al., 2019	European	10115	-	Nasion - Left endocanthion	rs7559271	2q36.1	2	223068285	8.346e-10	ACSL3	-123646	0.0425443	3.93521e-06
316	Ref 2	31763980	eLife	Xiong et al., 2019	European	10115	-	Left alare - Subnasale	rs7559271	2q36.1	2	223068285	2.611e-08	ACSL3	-123646	0.0425443	3.93521e-06
317	Ref 9	27193062	Nature Communications	Adhikari et al., 2016	Latin American	6000	-	Nasion position	rs7559271	2q36.1	2	223068286	4e-11	ACSL3	-123647	0.0425443	3.93521e-06
318	Ref 2	31763980	eLife	Xiong et al., 2019	European	10115	-	Right endocanthioNasion - Nasion	rs7588737	2q36.1	2	223068820	2.323e-11	ACSL3	-124181	0.181082	3.93521e-06
319	Ref 2	31763980	eLife	Xiong et al., 2019	European	10115	-	Right endocanthioNasion - Nasion	rs34364313	2q36.1	2	223069867	2.177e-11	ACSL3	-125228	0.160913	3.93521e-06
320	Ref 2	31763980	eLife	Xiong et al., 2019	European	10115	-	Right endocanthioNasion - Nasion	rs7602893	2q36.1	2	223070812	1.557e-08	ACSL3	-126173	NA	3.93521e-06
321	Ref 2	31763980	eLife	Xiong et al., 2019	European	10115	-	Right endocanthioNasion - Nasion	rs66857703	2q36.1	2	223070861	1.837e-08	ACSL3	-126222	NA	3.93521e-06
322	Ref 2	31763980	eLife	Xiong et al., 2019	European	10115	-	Right endocanthioNasion - Nasion	rs2855266	2q36.1	2	223072018	8.36e-13	KCNE4	126381	0.000243098	3.93521e-06
323	Ref 2	31763980	eLife	Xiong et al., 2019	European	10115	-	Nasion - Left endocanthion	rs2855266	2q36.1	2	223072018	9.59e-12	KCNE4	126381	0.000243098	3.93521e-06
324	Ref 2	31763980	eLife	Xiong et al., 2019	European	10115	-	Left alare - Subnasale	rs2855266	2q36.1	2	223072018	2.786e-13	KCNE4	126381	0.000243098	3.93521e-06
325	Ref 2	31763980	eLife	Xiong et al., 2019	European	10115	-	SNasion - Right alare	rs2855266	2q36.1	2	223072018	1.042e-09	KCNE4	126381	0.000243098	3.93521e-06
326	Ref 2	31763980	eLife	Xiong et al., 2019	European	10115	-	Right endocanthioNasion - Nasion	rs34532972	2q36.1	2	223074558	1.394e-08	KCNE4	123841	NA	3.93521e-06
327	Ref 2	31763980	eLife	Xiong et al., 2019	European	10115	-	Right endocanthioNasion - Nasion	rs7588554	2q36.1	2	223074650	2.785e-11	KCNE4	123749	0.150753	3.93521e-06
328	Ref 2	31763980	eLife	Xiong et al., 2019	European	10115	-	Right endocanthioNasion - Nasion	rs35887641	2q36.1	2	223075070	2.785e-11	KCNE4	123329	0.150753	3.93521e-06
329	Ref 2	31763980	eLife	Xiong et al., 2019	European	10115	-	Right endocanthioNasion - Nasion	rs7565552	2q36.1	2	223075267	2.798e-11	KCNE4	123132	0.150753	3.93521e-06
330	Ref 11	22341974	Am J Hum Genet	Paternoster et al., 2012	UK	2185	-	Nasion to mid-endocanthion point	rs6730989	2q36.1	2	223079343	8.05e-09	KCNE4	119056	0.0076782	3.93521e-06
331	Ref 2	31763980	eLife	Xiong et al., 2019	European	10115	-	Right endocanthioNasion - Nasion	rs6730989	2q36.1	2	223079343	4.389e-13	KCNE4	119056	0.0076782	3.93521e-06
332	Ref 2	31763980	eLife	Xiong et al., 2019	European	10115	-	Nasion - Left endocanthion	rs6730989	2q36.1	2	223079343	5.526e-12	KCNE4	119056	0.0076782	3.93521e-06
333	Ref 2	31763980	eLife	Xiong et al., 2019	European	10115	-	Left alare - Subnasale	rs6730989	2q36.1	2	223079343	4.263e-13	KCNE4	119056	0.0076782	3.93521e-06
334	Ref 2	31763980	eLife	Xiong et al., 2019	European	10115	-	SNasion - Right alare	rs6730989	2q36.1	2	223079343	1.266e-09	KCNE4	119056	0.0076782	3.93521e-06
335	Ref 11	22341974	Am J Hum Genet	Paternoster et al., 2012	UK	2185	-	Nasion to mid-endocanthion point	rs2578449	2q36.1	2	223080191	8.07e-09	KCNE4	118208	0.000605547	3.93521e-06
336	Ref 2	31763980	eLife	Xiong et al., 2019	European	10115	-	Right endocanthioNasion - Nasion	rs2578449	2q36.1	2	223080191	2.598e-13	KCNE4	118208	0.000605547	3.93521e-06
337	Ref 2	31763980	eLife	Xiong et al., 2019	European	10115	-	Nasion - Left endocanthion	rs2578449	2q36.1	2	223080191	3.426e-12	KCNE4	118208	0.000605547	3.93521e-06
338	Ref 2	31763980	eLife	Xiong et al., 2019	European	10115	-	Left alare - Subnasale	rs2578449	2q36.1	2	223080191	6.356e-13	KCNE4	118208	0.000605547	3.93521e-06
339	Ref 2	31763980	eLife	Xiong et al., 2019	European	10115	-	SNasion - Right alare	rs2578449	2q36.1	2	223080191	1.95e-09	KCNE4	118208	0.000605547	3.93521e-06
340	Ref 2	31763980	eLife	Xiong et al., 2019	European	10115	-	Right endocanthioNasion - Nasion	rs6749169	2q36.1	2	223081783	4.129e-08	KCNE4	116616	NA	3.93521e-06
341	Ref 11	22341974	Am J Hum Genet	Paternoster et al., 2012	UK	2185	-	Nasion to mid-endocanthion point	rs7590866	2q36.1	2	223087328	1.11e-08	KCNE4	111071	0.00155849	3.93521e-06
342	Ref 2	31763980	eLife	Xiong et al., 2019	European	10115	-	Right endocanthioNasion - Nasion	rs7590866	2q36.1	2	223087328	6.532e-13	KCNE4	111071	0.00155849	3.93521e-06
343	Ref 2	31763980	eLife	Xiong et al., 2019	European	10115	-	Nasion - Left endocanthion	rs7590866	2q36.1	2	223087328	9.686e-11	KCNE4	111071	0.00155849	3.93521e-06
344	Ref 2	31763980	eLife	Xiong et al., 2019	European	10115	-	Left alare - Subnasale	rs7590866	2q36.1	2	223087328	3.825e-10	KCNE4	111071	0.00155849	3.93521e-06
345	Ref 11	22341974	Am J Hum Genet	Paternoster et al., 2012	UK	2185	-	Nasion to mid-endocanthion point	rs17401668	2q36.1	2	223089738	1.4e-08	KCNE4	108661	0.000297085	3.93521e-06
346	Ref 2	31763980	eLife	Xiong et al., 2019	European	10115	-	Right endocanthioNasion - Nasion	rs17401668	2q36.1	2	223089738	2.375e-13	KCNE4	108661	0.000297085	3.93521e-06
347	Ref 2	31763980	eLife	Xiong et al., 2019	European	10115	-	Nasion - Left endocanthion	rs17401668	2q36.1	2	223089738	3.57e-12	KCNE4	108661	0.000297085	3.93521e-06
348	Ref 2	31763980	eLife	Xiong et al., 2019	European	10115	-	Left alare - Subnasale	rs17401668	2q36.1	2	223089738	3.807e-13	KCNE4	108661	0.000297085	3.93521e-06
349	Ref 2	31763980	eLife	Xiong et al., 2019	European	10115	-	SNasion - Right alare	rs17401668	2q36.1	2	223089738	1.698e-09	KCNE4	108661	0.000297085	3.93521e-06
350	Ref 2	31763980	eLife	Xiong et al., 2019	European	10115	-	Right endocanthioNasion - Nasion	rs752172	2q36.1	2	223092216	2.24e-13	KCNE4	106183	0.00284146	3.93521e-06
351	Ref 2	31763980	eLife	Xiong et al., 2019	European	10115	-	Nasion - Left endocanthion	rs752172	2q36.1	2	223092216	3.226e-12	KCNE4	106183	0.00284146	3.93521e-06
352	Ref 2	31763980	eLife	Xiong et al., 2019	European	10115	-	Left alare - Subnasale	rs752172	2q36.1	2	223092216	3.588e-13	KCNE4	106183	0.00284146	3.93521e-06
353	Ref 2	31763980	eLife	Xiong et al., 2019	European	10115	-	SNasion - Right alare	rs752172	2q36.1	2	223092216	1.513e-09	KCNE4	106183	0.00284146	3.93521e-06
354	Ref 2	31763980	eLife	Xiong et al., 2019	European	10115	-	Right endocanthioNasion - Nasion	rs13400426	2q36.1	2	223095130	3.887e-13	KCNE4	103269	0.000347686	3.93521e-06
355	Ref 2	31763980	eLife	Xiong et al., 2019	European	10115	-	Nasion - Left endocanthion	rs13400426	2q36.1	2	223095130	6.923e-12	KCNE4	103269	0.000347686	3.93521e-06
356	Ref 2	31763980	eLife	Xiong et al., 2019	European	10115	-	Left alare - Subnasale	rs13400426	2q36.1	2	223095130	5.218e-13	KCNE4	103269	0.000347686	3.93521e-06
357	Ref 2	31763980	eLife	Xiong et al., 2019	European	10115	-	SNasion - Right alare	rs13400426	2q36.1	2	223095130	1.21e-09	KCNE4	103269	0.000347686	3.93521e-06
358	Ref 11	22341974	Am J Hum Genet	Paternoster et al., 2012	UK	2185	-	Nasion to mid-endocanthion point	rs1549773	2q36.1	2	223095967	1.71e-08	KCNE4	102432	0.000747789	3.93521e-06
359	Ref 2	31763980	eLife	Xiong et al., 2019	European	10115	-	Right endocanthioNasion - Nasion	rs1549773	2q36.1	2	223095967	2.566e-13	KCNE4	102432	0.000747789	3.93521e-06
360	Ref 2	31763980	eLife	Xiong et al., 2019	European	10115	-	Nasion - Left endocanthion	rs1549773	2q36.1	2	223095967	6.344e-12	KCNE4	102432	0.000747789	3.93521e-06
361	Ref 2	31763980	eLife	Xiong et al., 2019	European	10115	-	Left alare - Subnasale	rs1549773	2q36.1	2	223095967	2.494e-13	KCNE4	102432	0.000747789	3.93521e-06
362	Ref 2	31763980	eLife	Xiong et al., 2019	European	10115	-	SNasion - Right alare	rs1549773	2q36.1	2	223095967	9.64e-10	KCNE4	102432	0.000747789	3.93521e-06
363	Ref 2	31763980	eLife	Xiong et al., 2019	European	10115	-	Right endocanthioNasion - Nasion	rs2118666	2q36.1	2	223100522	5.136e-10	ACSL3	-155883	0.000797801	3.93521e-06
364	Ref 2	31763980	eLife	Xiong et al., 2019	European	10115	-	Nasion - Left endocanthion	rs2118666	2q36.1	2	223100522	4.58e-08	ACSL3	-155883	0.000797801	3.93521e-06
365	Ref 11	22341974	Am J Hum Genet	Paternoster et al., 2012	UK	2185	-	Nasion to mid-endocanthion point	rs13410020	2q36.1	2	223102936	1.22e-08	ACSL3	-158297	0.00281072	3.93521e-06
366	Ref 2	31763980	eLife	Xiong et al., 2019	European	10115	-	Right endocanthioNasion - Nasion	rs13410020	2q36.1	2	223102936	1.212e-12	ACSL3	-158297	0.00281072	3.93521e-06
367	Ref 2	31763980	eLife	Xiong et al., 2019	European	10115	-	Nasion - Left endocanthion	rs13410020	2q36.1	2	223102936	4.087e-10	ACSL3	-158297	0.00281072	3.93521e-06
368	Ref 2	31763980	eLife	Xiong et al., 2019	European	10115	-	Left alare - Subnasale	rs13410020	2q36.1	2	223102936	3.668e-10	ACSL3	-158297	0.00281072	3.93521e-06
369	Ref 11	22341974	Am J Hum Genet	Paternoster et al., 2012	UK	2185	-	Nasion to mid-endocanthion point	rs1430655	2q36.1	2	223103547	3.57e-08	ACSL3	-158908	0.0034681	3.93521e-06
370	Ref 2	31763980	eLife	Xiong et al., 2019	European	10115	-	Right endocanthioNasion - Nasion	rs13388386	2q36.1	2	223104417	1.399e-08	ACSL3	-159778	0.0263829	3.93521e-06
371	Ref 2	31763980	eLife	Xiong et al., 2019	European	10115	-	Nasion - Left endocanthion	rs13388386	2q36.1	2	223104417	4.907e-08	ACSL3	-159778	0.0263829	3.93521e-06
372	Ref 2	31763980	eLife	Xiong et al., 2019	European	10115	-	Right endocanthioNasion - Nasion	rs11679619	2q36.1	2	223106518	1.994e-08	ACSL3	-161879	0.000274407	3.93521e-06
373	Ref 2	31763980	eLife	Xiong et al., 2019	European	10115	-	Nasion - Left endocanthion	rs11679619	2q36.1	2	223106518	4.823e-08	ACSL3	-161879	0.000274407	3.93521e-06
374	Ref 2	31763980	eLife	Xiong et al., 2019	European	10115	-	Left alare - Subnasale	rs1966690	2q36.1	2	223389336	1.583e-08	KCNE4	-190937	0.0268559	6.91398e-06
375	Ref 4	27182965	Nat Genet	Pickrell et al., 2016	European	58000 vs 13000	-	Self-reported chin dimples	rs4674676	2q36.1	2	223529111	1.6e-17	HIGD1AP4	-130565	0.0199904	6.91398e-06
376	Ref 4	27182965	Nat Genet	Pickrell et al., 2016	European	67000	-	Self-reported nose size	rs56063440	3p14.3	3	54731373	5.5e-11	RPS15P5	-104727	9.66361e-09	9.66361e-09
377	Ref 11	22341974	Am J Hum Genet	Paternoster et al., 2012	UK	2185	-	Pronasale to Left alare	rs1982862	3p14.3	3	55064739	1.82e-08	LINC02017	124475	0.0293276	9.66361e-09
378	Ref 4	27182965	Nat Genet	Pickrell et al., 2016	European	67000	-	Self-reported nose size	3:71227306:T_TGA	3p13	3	71227306	8.2e-26	MIR1284	314783	NA	1.75106e-07
379	Ref 4	27182965	Nat Genet	Pickrell et al., 2016	European	67000	-	Self-reported nose size	rs424737	3p12.3	3	78815905	4.6e-08	MRPS17P3	-290420	0.0376997	4.11693e-06
380	Ref 2	31763980	eLife	Xiong et al., 2019	European	10115	-	Right endocanthioNasion - Right cheilion	rs113663609	3q12.1	3	99924001	3.458e-08	COL8A1	-124775	NA	2.12411e-06
381	Ref 2	31763980	eLife	Xiong et al., 2019	European	10115	-	Right endocanthioNasion - Right cheilion	rs6800438	3q12.1	3	99924773	3.618e-08	COL8A1	-125547	NA	2.12411e-06
382	Ref 4	27182965	Nat Genet	Pickrell et al., 2016	European	58000 vs 13000	-	Self-reported chin dimples	rs12495832	3q24	3	147829476	3.6e-09	NPM1P28	-237641	0.0136048	3.131e-06
383	Ref 4	27182965	Nat Genet	Pickrell et al., 2016	European	58000 vs 13000	-	Self-reported chin dimples	rs11713363	3q25.32	3	157828321	2.3e-12	SLC66A1L	-150572	0.00552995	1.3781e-06
384	Ref 3	27560698	PLoS Genet	Cole et al., 2016	African	3631	2679	Centroid Size	rs79909949	3q25.33	3	159492477	6.58e-11	MIR3919	-209743	0.0547078	7.45896e-06
385	Ref 4	27182965	Nat Genet	Pickrell et al., 2016	European	58000 vs 13000	-	Self-reported chin dimples	rs2133593	3q26.32	3	177301991	6.6e-11	LINC00501	21427	0.025895	1.71024e-06
386	Ref 4	27182965	Nat Genet	Pickrell et al., 2016	European	67000	-	Self-reported nose size	rs13097965	3q27.1	3	184339756	1.7e-15	LINC02054	118135	2.31383e-05	2.11964e-06
387	Ref 1	23028347	PLoS Genet	Liu et al., 2012	European	5388	-	Eyeball Right to Eyeball Left	rs17447439	3q28	3	189549422	4.44298e-08	TPRG1	-224118	0.000651336	5.05581e-06
388	Ref 8	30174134	J Genet Genomics	Qiao et al., 2018	Eurasian	1712	1675	Mouth morphology	rs60159418	4p15.1	4	31120751	9.78e-10	MTCYBP43	-235569	0.0572763	8.62883e-07
389	Ref 4	27182965	Nat Genet	Pickrell et al., 2016	European	58000 vs 13000	-	Self-reported chin dimples	rs145365164	4q28.1	4	126954651	9.6e-09	RBM48P1	-389875	0.000327057	3.85565e-06
390	Ref 2	31763980	eLife	Xiong et al., 2019	European	10115	-	Pronasale - Left alare	rs6816030	4q28.1	4	127813835	2.689e-08	MFSD8	152199	0.00988629	7.81024e-08
391	Ref 2	31763980	eLife	Xiong et al., 2019	European	10115	-	Pronasale - Right alare	rs6816030	4q28.1	4	127813835	4.383e-08	MFSD8	152199	0.00988629	7.81024e-08
392	Ref 2	31763980	eLife	Xiong et al., 2019	European	10115	-	Pronasale - Right alare	rs2391124	4q28.1	4	127814584	3.949e-08	MFSD8	151450	0.0322137	7.81024e-08
393	Ref 2	31763980	eLife	Xiong et al., 2019	European	10115	-	Pronasale - Right alare	rs1510666	4q28.1	4	127815858	1.583e-08	MFSD8	150176	0.00619654	7.81024e-08
394	Ref 2	31763980	eLife	Xiong et al., 2019	European	10115	-	Pronasale - Right alare	rs62323516	4q28.1	4	127817771	2.515e-08	MFSD8	148263	1.01035e-07	7.81024e-08
395	Ref 2	31763980	eLife	Xiong et al., 2019	European	10115	-	Pronasale - Left alare	rs1510668	4q28.1	4	127819705	2.139e-08	MFSD8	146329	0.0170052	7.81024e-08
396	Ref 2	31763980	eLife	Xiong et al., 2019	European	10115	-	Pronasale - Right alare	rs1510668	4q28.1	4	127819705	4.156e-08	MFSD8	146329	0.0170052	7.81024e-08
397	Ref 2	31763980	eLife	Xiong et al., 2019	European	10115	-	Pronasale - Right alare	rs1510671	4q28.1	4	127820112	1.422e-08	MFSD8	145922	0.00523367	7.81024e-08
398	Ref 2	31763980	eLife	Xiong et al., 2019	European	10115	-	Pronasale - Left alare	rs1995903	4q28.1	4	127820620	2.532e-08	MFSD8	145414	0.00675006	7.81024e-08
399	Ref 2	31763980	eLife	Xiong et al., 2019	European	10115	-	Pronasale - Right alare	rs1995903	4q28.1	4	127820620	4.48e-08	MFSD8	145414	0.00675006	7.81024e-08
400	Ref 2	31763980	eLife	Xiong et al., 2019	European	10115	-	Pronasale - Right alare	rs60444403	4q28.1	4	127821550	3.216e-08	MFSD8	144484	1.15807e-07	7.81024e-08
401	Ref 2	31763980	eLife	Xiong et al., 2019	European	10115	-	Pronasale - Left alare	rs11361150	4q28.1	4	127821986	2.566e-08	MFSD8	144048	NA	7.81024e-08
402	Ref 2	31763980	eLife	Xiong et al., 2019	European	10115	-	Pronasale - Right alare	rs11361150	4q28.1	4	127821986	3.926e-08	MFSD8	144048	NA	7.81024e-08
403	Ref 2	31763980	eLife	Xiong et al., 2019	European	10115	-	Pronasale - Right alare	rs17274168	4q28.1	4	127824367	3.132e-08	MFSD8	141667	1.24011e-05	7.81024e-08
404	Ref 2	31763980	eLife	Xiong et al., 2019	European	10115	-	Pronasale - Right alare	rs6534591	4q28.1	4	127825184	3.024e-08	MFSD8	140850	0.0114356	7.81024e-08
405	Ref 2	31763980	eLife	Xiong et al., 2019	European	10115	-	Pronasale - Left alare	rs1510675	4q28.1	4	127826681	3.496e-08	MFSD8	139353	0.0199867	7.81024e-08
406	Ref 2	31763980	eLife	Xiong et al., 2019	European	10115	-	Pronasale - Right alare	rs1510675	4q28.1	4	127826681	3.934e-08	MFSD8	139353	0.0199867	7.81024e-08
407	Ref 2	31763980	eLife	Xiong et al., 2019	European	10115	-	Pronasale - Right alare	rs7657229	4q28.1	4	127827767	1.742e-08	INTU	-101030	0.00477451	7.81024e-08
408	Ref 2	31763980	eLife	Xiong et al., 2019	European	10115	-	Pronasale - Right alare	rs56305646	4q28.1	4	127827868	2.305e-08	INTU	-101131	7.81024e-08	7.81024e-08
409	Ref 2	31763980	eLife	Xiong et al., 2019	European	10115	-	Pronasale - Left alare	rs35273747	4q28.1	4	127828094	3.801e-08	INTU	-101357	NA	7.81024e-08
410	Ref 2	31763980	eLife	Xiong et al., 2019	European	10115	-	Pronasale - Right alare	rs35273747	4q28.1	4	127828094	4.409e-08	INTU	-101357	NA	7.81024e-08
411	Ref 2	31763980	eLife	Xiong et al., 2019	European	10115	-	Pronasale - Right alare	rs2048378	4q28.1	4	127829427	2.498e-08	INTU	-102690	0.000860698	7.81024e-08
412	Ref 2	31763980	eLife	Xiong et al., 2019	European	10115	-	Pronasale - Right alare	rs1848932	4q28.1	4	127831294	1.842e-08	INTU	-104557	0.00318941	7.81024e-08
413	Ref 2	31763980	eLife	Xiong et al., 2019	European	10115	-	Pronasale - Right alare	rs1877070	4q28.1	4	127831841	1.651e-08	INTU	-105104	0.00256275	7.81024e-08
414	Ref 2	31763980	eLife	Xiong et al., 2019	European	10115	-	Pronasale - Left alare	rs1510677	4q28.1	4	127831936	2.498e-08	INTU	-105199	0.00295817	7.81024e-08
415	Ref 2	31763980	eLife	Xiong et al., 2019	European	10115	-	Pronasale - Right alare	rs1510677	4q28.1	4	127831936	1.627e-08	INTU	-105199	0.00295817	7.81024e-08
416	Ref 2	31763980	eLife	Xiong et al., 2019	European	10115	-	Pronasale - Right alare	rs1510678	4q28.1	4	127831997	1.651e-08	INTU	-105260	0.00256275	7.81024e-08
417	Ref 2	31763980	eLife	Xiong et al., 2019	European	10115	-	Pronasale - Right alare	rs7689620	4q28.1	4	127832644	1.651e-08	INTU	-105907	0.00246666	7.81024e-08
418	Ref 2	31763980	eLife	Xiong et al., 2019	European	10115	-	Pronasale - Left alare	rs7695040	4q28.1	4	127833072	1.483e-08	INTU	-106335	0.00578923	7.81024e-08
419	Ref 2	31763980	eLife	Xiong et al., 2019	European	10115	-	Pronasale - Right alare	rs7695040	4q28.1	4	127833072	4.153e-08	INTU	-106335	0.00578923	7.81024e-08
420	Ref 2	31763980	eLife	Xiong et al., 2019	European	10115	-	Pronasale - Left alare	rs1397432	4q28.1	4	127835676	3.806e-08	INTU	-108939	0.00256275	7.81024e-08
421	Ref 2	31763980	eLife	Xiong et al., 2019	European	10115	-	Pronasale - Right alare	rs1397432	4q28.1	4	127835676	1.2e-08	INTU	-108939	0.00256275	7.81024e-08
422	Ref 2	31763980	eLife	Xiong et al., 2019	European	10115	-	Pronasale - Left alare	rs6828035	4q28.1	4	127837965	4.587e-08	INTU	-111228	0.00256275	7.81024e-08
423	Ref 2	31763980	eLife	Xiong et al., 2019	European	10115	-	Pronasale - Right alare	rs6828035	4q28.1	4	127837965	1.42e-08	INTU	-111228	0.00256275	7.81024e-08
424	Ref 2	31763980	eLife	Xiong et al., 2019	European	10115	-	Pronasale - Right alare	rs57018884	4q28.1	4	127841305	2.797e-08	INTU	-114568	1.25374e-07	7.81024e-08
425	Ref 2	31763980	eLife	Xiong et al., 2019	European	10115	-	Pronasale - Left alare	rs4834157	4q28.1	4	127842175	2.167e-08	INTU	-115438	0.0138479	7.81024e-08
426	Ref 2	31763980	eLife	Xiong et al., 2019	European	10115	-	Pronasale - Right alare	rs4834157	4q28.1	4	127842175	1.656e-08	INTU	-115438	0.0138479	7.81024e-08
427	Ref 2	31763980	eLife	Xiong et al., 2019	European	10115	-	Left alare - Right alare	rs4834157	4q28.1	4	127842175	4.24e-08	INTU	-115438	0.0138479	7.81024e-08
428	Ref 2	31763980	eLife	Xiong et al., 2019	European	10115	-	Pronasale - Left alare	rs4391044	4q28.1	4	127842533	1.963e-08	INTU	-115796	0.000314778	7.81024e-08
429	Ref 2	31763980	eLife	Xiong et al., 2019	European	10115	-	Pronasale - Left alare	rs11735147	4q28.1	4	127844802	2.679e-08	INTU	-118065	0.0018973	7.81024e-08
430	Ref 2	31763980	eLife	Xiong et al., 2019	European	10115	-	Pronasale - Right alare	rs11735147	4q28.1	4	127844802	1.445e-08	INTU	-118065	0.0018973	7.81024e-08
431	Ref 2	31763980	eLife	Xiong et al., 2019	European	10115	-	Pronasale - Left alare	rs4345195	4q28.1	4	127847575	3.215e-09	MFSD8	118459	0.00360022	7.81024e-08
432	Ref 2	31763980	eLife	Xiong et al., 2019	European	10115	-	Pronasale - Right alare	rs4345195	4q28.1	4	127847575	3.31e-08	MFSD8	118459	0.00360022	7.81024e-08
433	Ref 2	31763980	eLife	Xiong et al., 2019	European	10115	-	Pronasale - Left alare	rs4373175	4q28.1	4	127847692	1.33e-08	MFSD8	118342	0.00165858	7.81024e-08
434	Ref 2	31763980	eLife	Xiong et al., 2019	European	10115	-	Pronasale - Right alare	rs4373175	4q28.1	4	127847692	1.09e-08	MFSD8	118342	0.00165858	7.81024e-08
435	Ref 2	31763980	eLife	Xiong et al., 2019	European	10115	-	Left alare - Right alare	rs4373175	4q28.1	4	127847692	4.802e-08	MFSD8	118342	0.00165858	7.81024e-08
436	Ref 2	31763980	eLife	Xiong et al., 2019	European	10115	-	Pronasale - Left alare	rs2893204	4q28.1	4	127848236	3.807e-09	MFSD8	117798	0.00430353	7.81024e-08
437	Ref 2	31763980	eLife	Xiong et al., 2019	European	10115	-	Pronasale - Right alare	rs2893204	4q28.1	4	127848236	3.192e-08	MFSD8	117798	0.00430353	7.81024e-08
438	Ref 2	31763980	eLife	Xiong et al., 2019	European	10115	-	Pronasale - Left alare	rs2391120	4q28.1	4	127848311	1.33e-08	MFSD8	117723	0.00217055	7.81024e-08
439	Ref 2	31763980	eLife	Xiong et al., 2019	European	10115	-	Pronasale - Right alare	rs2391120	4q28.1	4	127848311	1.09e-08	MFSD8	117723	0.00217055	7.81024e-08
440	Ref 2	31763980	eLife	Xiong et al., 2019	European	10115	-	Left alare - Right alare	rs2391120	4q28.1	4	127848311	4.802e-08	MFSD8	117723	0.00217055	7.81024e-08
441	Ref 2	31763980	eLife	Xiong et al., 2019	European	10115	-	Pronasale - Left alare	rs113220648	4q28.1	4	127848945	1.223e-08	MFSD8	117089	4.07797e-07	7.81024e-08
442	Ref 2	31763980	eLife	Xiong et al., 2019	European	10115	-	Pronasale - Right alare	rs113220648	4q28.1	4	127848945	1.436e-08	MFSD8	117089	4.07797e-07	7.81024e-08
443	Ref 2	31763980	eLife	Xiong et al., 2019	European	10115	-	Left alare - Right alare	rs113220648	4q28.1	4	127848945	2.545e-08	MFSD8	117089	4.07797e-07	7.81024e-08
444	Ref 2	31763980	eLife	Xiong et al., 2019	European	10115	-	Pronasale - Left alare	rs11732135	4q28.1	4	127856014	1.124e-08	MFSD8	110020	0.00156215	7.81024e-08
445	Ref 2	31763980	eLife	Xiong et al., 2019	European	10115	-	Pronasale - Right alare	rs11732135	4q28.1	4	127856014	1.008e-08	MFSD8	110020	0.00156215	7.81024e-08
446	Ref 2	31763980	eLife	Xiong et al., 2019	European	10115	-	Left alare - Right alare	rs11732135	4q28.1	4	127856014	3.943e-08	MFSD8	110020	0.00156215	7.81024e-08
447	Ref 2	31763980	eLife	Xiong et al., 2019	European	10115	-	Pronasale - Left alare	rs5011815	4q28.1	4	127856272	1.158e-08	MFSD8	109762	4.07797e-07	7.81024e-08
448	Ref 2	31763980	eLife	Xiong et al., 2019	European	10115	-	Pronasale - Right alare	rs5011815	4q28.1	4	127856272	1.361e-08	MFSD8	109762	4.07797e-07	7.81024e-08
449	Ref 2	31763980	eLife	Xiong et al., 2019	European	10115	-	Left alare - Right alare	rs5011815	4q28.1	4	127856272	2.522e-08	MFSD8	109762	4.07797e-07	7.81024e-08
450	Ref 2	31763980	eLife	Xiong et al., 2019	European	10115	-	Pronasale - Left alare	rs2391117	4q28.1	4	127857479	2.608e-09	MFSD8	108555	0.00391781	7.81024e-08
451	Ref 2	31763980	eLife	Xiong et al., 2019	European	10115	-	Pronasale - Right alare	rs2391117	4q28.1	4	127857479	2.607e-08	MFSD8	108555	0.00391781	7.81024e-08
452	Ref 2	31763980	eLife	Xiong et al., 2019	European	10115	-	Pronasale - Left alare	rs6813695	4q28.1	4	127857730	8.693e-09	MFSD8	108304	0.000838073	7.81024e-08
453	Ref 2	31763980	eLife	Xiong et al., 2019	European	10115	-	Pronasale - Right alare	rs6813695	4q28.1	4	127857730	1.038e-08	MFSD8	108304	0.000838073	7.81024e-08
454	Ref 2	31763980	eLife	Xiong et al., 2019	European	10115	-	Left alare - Right alare	rs6813695	4q28.1	4	127857730	4.372e-08	MFSD8	108304	0.000838073	7.81024e-08
455	Ref 2	31763980	eLife	Xiong et al., 2019	European	10115	-	Pronasale - Left alare	rs17274880	4q28.1	4	127860358	9.654e-09	MFSD8	105676	1.32693e-06	7.81024e-08
456	Ref 2	31763980	eLife	Xiong et al., 2019	European	10115	-	Pronasale - Right alare	rs17274880	4q28.1	4	127860358	1.541e-08	MFSD8	105676	1.32693e-06	7.81024e-08
457	Ref 2	31763980	eLife	Xiong et al., 2019	European	10115	-	Left alare - Right alare	rs17274880	4q28.1	4	127860358	1.696e-08	MFSD8	105676	1.32693e-06	7.81024e-08
458	Ref 2	31763980	eLife	Xiong et al., 2019	European	10115	-	Pronasale - Left alare	rs7654524	4q28.1	4	127860729	1.024e-08	MFSD8	105305	0.00156398	7.81024e-08
459	Ref 2	31763980	eLife	Xiong et al., 2019	European	10115	-	Pronasale - Right alare	rs7654524	4q28.1	4	127860729	8.578e-09	MFSD8	105305	0.00156398	7.81024e-08
460	Ref 2	31763980	eLife	Xiong et al., 2019	European	10115	-	Pronasale - Left alare	rs9307592	4q28.1	4	127861278	1.024e-08	MFSD8	104756	0.0014542	7.81024e-08
461	Ref 2	31763980	eLife	Xiong et al., 2019	European	10115	-	Pronasale - Right alare	rs9307592	4q28.1	4	127861278	8.578e-09	MFSD8	104756	0.0014542	7.81024e-08
462	Ref 2	31763980	eLife	Xiong et al., 2019	European	10115	-	Pronasale - Left alare	rs1510694	4q28.1	4	127862510	1.145e-08	MFSD8	103524	0.000315313	7.81024e-08
463	Ref 2	31763980	eLife	Xiong et al., 2019	European	10115	-	Pronasale - Right alare	rs1510694	4q28.1	4	127862510	8.706e-09	MFSD8	103524	0.000315313	7.81024e-08
464	Ref 2	31763980	eLife	Xiong et al., 2019	European	10115	-	Pronasale - Left alare	rs5861801	4q28.1	4	127862946	1.785e-08	MFSD8	103088	NA	7.81024e-08
465	Ref 2	31763980	eLife	Xiong et al., 2019	European	10115	-	Pronasale - Right alare	rs5861801	4q28.1	4	127862946	6.284e-09	MFSD8	103088	NA	7.81024e-08
466	Ref 2	31763980	eLife	Xiong et al., 2019	European	10115	-	Pronasale - Left alare	rs17209401	4q28.1	4	127865070	1.162e-08	MFSD8	100964	1.13511e-07	7.81024e-08
467	Ref 2	31763980	eLife	Xiong et al., 2019	European	10115	-	Pronasale - Right alare	rs17209401	4q28.1	4	127865070	1.704e-08	MFSD8	100964	1.13511e-07	7.81024e-08
468	Ref 2	31763980	eLife	Xiong et al., 2019	European	10115	-	Left alare - Right alare	rs17209401	4q28.1	4	127865070	2.948e-08	MFSD8	100964	1.13511e-07	7.81024e-08
469	Ref 2	31763980	eLife	Xiong et al., 2019	European	10115	-	Pronasale - Left alare	rs17209459	4q28.1	4	127865292	9.904e-09	MFSD8	100742	1.00171e-07	7.81024e-08
470	Ref 2	31763980	eLife	Xiong et al., 2019	European	10115	-	Pronasale - Right alare	rs17209459	4q28.1	4	127865292	1.268e-08	MFSD8	100742	1.00171e-07	7.81024e-08
471	Ref 2	31763980	eLife	Xiong et al., 2019	European	10115	-	Left alare - Right alare	rs17209459	4q28.1	4	127865292	3.057e-08	MFSD8	100742	1.00171e-07	7.81024e-08
472	Ref 2	31763980	eLife	Xiong et al., 2019	European	10115	-	Pronasale - Left alare	rs13107341	4q28.1	4	127867186	1.006e-08	INTU	-140449	0.00139261	7.81024e-08
473	Ref 2	31763980	eLife	Xiong et al., 2019	European	10115	-	Pronasale - Right alare	rs13107341	4q28.1	4	127867186	8.942e-09	INTU	-140449	0.00139261	7.81024e-08
474	Ref 2	31763980	eLife	Xiong et al., 2019	European	10115	-	Pronasale - Left alare	rs4833361	4q28.1	4	127870059	8.031e-09	INTU	-143322	0.0026226	7.81024e-08
475	Ref 2	31763980	eLife	Xiong et al., 2019	European	10115	-	Pronasale - Right alare	rs4833361	4q28.1	4	127870059	6.742e-09	INTU	-143322	0.0026226	7.81024e-08
476	Ref 2	31763980	eLife	Xiong et al., 2019	European	10115	-	Pronasale - Left alare	rs10012049	4q28.1	4	127873004	7.605e-09	INTU	-146267	0.000637539	7.81024e-08
477	Ref 2	31763980	eLife	Xiong et al., 2019	European	10115	-	Pronasale - Right alare	rs10012049	4q28.1	4	127873004	9.058e-09	INTU	-146267	0.000637539	7.81024e-08
478	Ref 2	31763980	eLife	Xiong et al., 2019	European	10115	-	Pronasale - Left alare	rs6534593	4q28.1	4	127873892	8.131e-09	INTU	-147155	0.000911459	7.81024e-08
479	Ref 2	31763980	eLife	Xiong et al., 2019	European	10115	-	Pronasale - Right alare	rs6534593	4q28.1	4	127873892	9.262e-09	INTU	-147155	0.000911459	7.81024e-08
480	Ref 2	31763980	eLife	Xiong et al., 2019	European	10115	-	Pronasale - Left alare	rs13142376	4q28.1	4	127877272	1.363e-09	SLC25A31	-102980	0.000644601	7.81024e-08
481	Ref 2	31763980	eLife	Xiong et al., 2019	European	10115	-	Pronasale - Right alare	rs13142376	4q28.1	4	127877272	2.121e-08	SLC25A31	-102980	0.000644601	7.81024e-08
482	Ref 2	31763980	eLife	Xiong et al., 2019	European	10115	-	Pronasale - Left alare	rs4833363	4q28.1	4	127882931	6.792e-09	SLC25A31	-108639	0.0121686	7.81024e-08
483	Ref 2	31763980	eLife	Xiong et al., 2019	European	10115	-	Pronasale - Right alare	rs4833363	4q28.1	4	127882931	1.049e-08	SLC25A31	-108639	0.0121686	7.81024e-08
484	Ref 2	31763980	eLife	Xiong et al., 2019	European	10115	-	Left alare - Right alare	rs4833363	4q28.1	4	127882931	2.978e-08	SLC25A31	-108639	0.0121686	7.81024e-08
485	Ref 2	31763980	eLife	Xiong et al., 2019	European	10115	-	Pronasale - Left alare	rs62324478	4q28.1	4	127895339	1.748e-09	SLC25A31	-121047	0.0184406	7.81024e-08
486	Ref 2	31763980	eLife	Xiong et al., 2019	European	10115	-	Pronasale - Right alare	rs62324478	4q28.1	4	127895339	2.98e-09	SLC25A31	-121047	0.0184406	7.81024e-08
487	Ref 2	31763980	eLife	Xiong et al., 2019	European	10115	-	Pronasale - Left alare	rs62324479	4q28.1	4	127901581	1.269e-09	SLC25A31	-127289	0.0183329	7.81024e-08
488	Ref 2	31763980	eLife	Xiong et al., 2019	European	10115	-	Pronasale - Right alare	rs62324479	4q28.1	4	127901581	2.641e-09	SLC25A31	-127289	0.0183329	7.81024e-08
489	Ref 2	31763980	eLife	Xiong et al., 2019	European	10115	-	Pronasale - Left alare	rs62324480	4q28.1	4	127904043	5.733e-09	SLC25A31	-129751	0.00742186	7.81024e-08
490	Ref 2	31763980	eLife	Xiong et al., 2019	European	10115	-	Pronasale - Right alare	rs62324480	4q28.1	4	127904043	3.618e-09	SLC25A31	-129751	0.00742186	7.81024e-08
491	Ref 2	31763980	eLife	Xiong et al., 2019	European	10115	-	Pronasale - Left alare	rs62324481	4q28.1	4	127904902	1.22e-09	SLC25A31	-130610	0.00905103	7.81024e-08
492	Ref 2	31763980	eLife	Xiong et al., 2019	European	10115	-	Pronasale - Right alare	rs62324481	4q28.1	4	127904902	2.522e-09	SLC25A31	-130610	0.00905103	7.81024e-08
493	Ref 2	31763980	eLife	Xiong et al., 2019	European	10115	-	Left alare - Right alare	rs62324481	4q28.1	4	127904902	4.16e-08	SLC25A31	-130610	0.00905103	7.81024e-08
494	Ref 2	31763980	eLife	Xiong et al., 2019	European	10115	-	Pronasale - Left alare	rs62324074	4q28.1	4	127905008	2.316e-09	SLC25A31	-130716	0.00905103	7.81024e-08
495	Ref 2	31763980	eLife	Xiong et al., 2019	European	10115	-	Pronasale - Right alare	rs62324074	4q28.1	4	127905008	1.713e-09	SLC25A31	-130716	0.00905103	7.81024e-08
496	Ref 2	31763980	eLife	Xiong et al., 2019	European	10115	-	Pronasale - Left alare	rs62324075	4q28.1	4	127906213	1.22e-09	SLC25A31	-131921	0.00905103	7.81024e-08
497	Ref 2	31763980	eLife	Xiong et al., 2019	European	10115	-	Pronasale - Right alare	rs62324075	4q28.1	4	127906213	2.522e-09	SLC25A31	-131921	0.00905103	7.81024e-08
498	Ref 2	31763980	eLife	Xiong et al., 2019	European	10115	-	Left alare - Right alare	rs62324075	4q28.1	4	127906213	4.16e-08	SLC25A31	-131921	0.00905103	7.81024e-08
499	Ref 2	31763980	eLife	Xiong et al., 2019	European	10115	-	Pronasale - Left alare	rs72678027	4q28.1	4	127906652	1.22e-09	SLC25A31	-132360	0.00888272	7.81024e-08
500	Ref 2	31763980	eLife	Xiong et al., 2019	European	10115	-	Pronasale - Right alare	rs72678027	4q28.1	4	127906652	2.522e-09	SLC25A31	-132360	0.00888272	7.81024e-08
501	Ref 2	31763980	eLife	Xiong et al., 2019	European	10115	-	Left alare - Right alare	rs72678027	4q28.1	4	127906652	4.16e-08	SLC25A31	-132360	0.00888272	7.81024e-08
502	Ref 2	31763980	eLife	Xiong et al., 2019	European	10115	-	Pronasale - Left alare	rs138362449	4q28.1	4	127907273	2.734e-09	ABHD18	132654	NA	7.81024e-08
503	Ref 2	31763980	eLife	Xiong et al., 2019	European	10115	-	Pronasale - Right alare	rs138362449	4q28.1	4	127907273	2.043e-09	ABHD18	132654	NA	7.81024e-08
504	Ref 2	31763980	eLife	Xiong et al., 2019	European	10115	-	Pronasale - Left alare	rs62322859	4q28.1	4	127907476	1.22e-09	ABHD18	132451	0.00905103	7.81024e-08
505	Ref 2	31763980	eLife	Xiong et al., 2019	European	10115	-	Pronasale - Right alare	rs62322859	4q28.1	4	127907476	2.522e-09	ABHD18	132451	0.00905103	7.81024e-08
506	Ref 2	31763980	eLife	Xiong et al., 2019	European	10115	-	Left alare - Right alare	rs62322859	4q28.1	4	127907476	4.16e-08	ABHD18	132451	0.00905103	7.81024e-08
507	Ref 2	31763980	eLife	Xiong et al., 2019	European	10115	-	Pronasale - Left alare	rs12500948	4q28.1	4	127909226	1.758e-09	PLK4	-10002	0.0103421	7.81024e-08
508	Ref 2	31763980	eLife	Xiong et al., 2019	European	10115	-	Pronasale - Right alare	rs12500948	4q28.1	4	127909226	3.293e-09	PLK4	-10002	0.0103421	7.81024e-08
509	Ref 2	31763980	eLife	Xiong et al., 2019	European	10115	-	Pronasale - Left alare	rs62324061	4q28.1	4	127909865	1.738e-09	PLK4	-10641	0.0103421	7.81024e-08
510	Ref 2	31763980	eLife	Xiong et al., 2019	European	10115	-	Pronasale - Right alare	rs62324061	4q28.1	4	127909865	3.329e-09	PLK4	-10641	0.0103421	7.81024e-08
511	Ref 2	31763980	eLife	Xiong et al., 2019	European	10115	-	Pronasale - Left alare	rs72678030	4q28.1	4	127911673	1.738e-09	PLK4	-12449	0.0103421	7.81024e-08
512	Ref 2	31763980	eLife	Xiong et al., 2019	European	10115	-	Pronasale - Right alare	rs72678030	4q28.1	4	127911673	3.329e-09	PLK4	-12449	0.0103421	7.81024e-08
513	Ref 2	31763980	eLife	Xiong et al., 2019	European	10115	-	Pronasale - Left alare	rs62324062	4q28.1	4	127912586	1.738e-09	ABHD18	127341	0.0103421	7.81024e-08
514	Ref 2	31763980	eLife	Xiong et al., 2019	European	10115	-	Pronasale - Right alare	rs62324062	4q28.1	4	127912586	3.329e-09	ABHD18	127341	0.0103421	7.81024e-08
515	Ref 2	31763980	eLife	Xiong et al., 2019	European	10115	-	Pronasale - Left alare	rs17276043	4q28.1	4	127917169	2.277e-09	ABHD18	122758	0.00990538	7.81024e-08
516	Ref 2	31763980	eLife	Xiong et al., 2019	European	10115	-	Pronasale - Right alare	rs17276043	4q28.1	4	127917169	4.211e-09	ABHD18	122758	0.00990538	7.81024e-08
517	Ref 2	31763980	eLife	Xiong et al., 2019	European	10115	-	Pronasale - Left alare	rs56093833	4q28.1	4	127920017	1.65e-09	ABHD18	119910	0.00918137	7.81024e-08
518	Ref 2	31763980	eLife	Xiong et al., 2019	European	10115	-	Pronasale - Right alare	rs56093833	4q28.1	4	127920017	3.179e-09	ABHD18	119910	0.00918137	7.81024e-08
519	Ref 2	31763980	eLife	Xiong et al., 2019	European	10115	-	Left alare - Right alare	rs56093833	4q28.1	4	127920017	4.871e-08	ABHD18	119910	0.00918137	7.81024e-08
520	Ref 2	31763980	eLife	Xiong et al., 2019	European	10115	-	Pronasale - Left alare	rs60300026	4q28.1	4	127920876	1.027e-09	ABHD18	119051	0.0090013	7.81024e-08
521	Ref 2	31763980	eLife	Xiong et al., 2019	European	10115	-	Pronasale - Right alare	rs60300026	4q28.1	4	127920876	1.698e-09	ABHD18	119051	0.0090013	7.81024e-08
522	Ref 2	31763980	eLife	Xiong et al., 2019	European	10115	-	Left alare - Right alare	rs60300026	4q28.1	4	127920876	3.739e-08	ABHD18	119051	0.0090013	7.81024e-08
523	Ref 2	31763980	eLife	Xiong et al., 2019	European	10115	-	Pronasale - Left alare	rs56282541	4q28.1	4	127922600	1.027e-09	ABHD18	117327	0.0124193	7.81024e-08
524	Ref 2	31763980	eLife	Xiong et al., 2019	European	10115	-	Pronasale - Right alare	rs56282541	4q28.1	4	127922600	1.698e-09	ABHD18	117327	0.0124193	7.81024e-08
525	Ref 2	31763980	eLife	Xiong et al., 2019	European	10115	-	Left alare - Right alare	rs56282541	4q28.1	4	127922600	3.739e-08	ABHD18	117327	0.0124193	7.81024e-08
526	Ref 2	31763980	eLife	Xiong et al., 2019	European	10115	-	Pronasale - Left alare	rs17210317	4q28.1	4	127923156	1.027e-09	ABHD18	116771	0.0090013	7.81024e-08
527	Ref 2	31763980	eLife	Xiong et al., 2019	European	10115	-	Pronasale - Right alare	rs17210317	4q28.1	4	127923156	1.698e-09	ABHD18	116771	0.0090013	7.81024e-08
528	Ref 2	31763980	eLife	Xiong et al., 2019	European	10115	-	Left alare - Right alare	rs17210317	4q28.1	4	127923156	3.739e-08	ABHD18	116771	0.0090013	7.81024e-08
529	Ref 2	31763980	eLife	Xiong et al., 2019	European	10115	-	Pronasale - Left alare	rs17210366	4q28.1	4	127923508	1.055e-09	ABHD18	116419	0.0090013	7.81024e-08
530	Ref 2	31763980	eLife	Xiong et al., 2019	European	10115	-	Pronasale - Right alare	rs17210366	4q28.1	4	127923508	1.733e-09	ABHD18	116419	0.0090013	7.81024e-08
531	Ref 2	31763980	eLife	Xiong et al., 2019	European	10115	-	Left alare - Right alare	rs17210366	4q28.1	4	127923508	3.806e-08	ABHD18	116419	0.0090013	7.81024e-08
532	Ref 2	31763980	eLife	Xiong et al., 2019	European	10115	-	Pronasale - Left alare	rs62324067	4q28.1	4	127924074	1.027e-09	ABHD18	115853	0.0090013	7.81024e-08
533	Ref 2	31763980	eLife	Xiong et al., 2019	European	10115	-	Pronasale - Right alare	rs62324067	4q28.1	4	127924074	1.698e-09	ABHD18	115853	0.0090013	7.81024e-08
534	Ref 2	31763980	eLife	Xiong et al., 2019	European	10115	-	Left alare - Right alare	rs62324067	4q28.1	4	127924074	3.739e-08	ABHD18	115853	0.0090013	7.81024e-08
535	Ref 2	31763980	eLife	Xiong et al., 2019	European	10115	-	Pronasale - Left alare	rs4834160	4q28.1	4	127924879	1.003e-09	ABHD18	115048	0.0090013	7.81024e-08
536	Ref 2	31763980	eLife	Xiong et al., 2019	European	10115	-	Pronasale - Right alare	rs4834160	4q28.1	4	127924879	1.687e-09	ABHD18	115048	0.0090013	7.81024e-08
537	Ref 2	31763980	eLife	Xiong et al., 2019	European	10115	-	Left alare - Right alare	rs4834160	4q28.1	4	127924879	3.764e-08	ABHD18	115048	0.0090013	7.81024e-08
538	Ref 2	31763980	eLife	Xiong et al., 2019	European	10115	-	Pronasale - Left alare	rs56049331	4q28.1	4	127926514	9.216e-10	ABHD18	113413	0.00534414	7.81024e-08
539	Ref 2	31763980	eLife	Xiong et al., 2019	European	10115	-	Pronasale - Right alare	rs56049331	4q28.1	4	127926514	1.616e-09	ABHD18	113413	0.00534414	7.81024e-08
540	Ref 2	31763980	eLife	Xiong et al., 2019	European	10115	-	Left alare - Right alare	rs56049331	4q28.1	4	127926514	3.448e-08	ABHD18	113413	0.00534414	7.81024e-08
541	Ref 2	31763980	eLife	Xiong et al., 2019	European	10115	-	Pronasale - Left alare	rs62324069	4q28.1	4	127928161	3.594e-09	ABHD18	111766	0.00482105	7.81024e-08
542	Ref 2	31763980	eLife	Xiong et al., 2019	European	10115	-	Pronasale - Right alare	rs62324069	4q28.1	4	127928161	5.189e-09	ABHD18	111766	0.00482105	7.81024e-08
543	Ref 2	31763980	eLife	Xiong et al., 2019	European	10115	-	Left alare - Right alare	rs62324069	4q28.1	4	127928161	2.719e-08	ABHD18	111766	0.00482105	7.81024e-08
544	Ref 2	31763980	eLife	Xiong et al., 2019	European	10115	-	Pronasale - Left alare	rs2391121	4q28.1	4	127928832	3.674e-09	ABHD18	111095	0.00500315	7.81024e-08
545	Ref 2	31763980	eLife	Xiong et al., 2019	European	10115	-	Pronasale - Right alare	rs2391121	4q28.1	4	127928832	5.541e-09	ABHD18	111095	0.00500315	7.81024e-08
546	Ref 2	31763980	eLife	Xiong et al., 2019	European	10115	-	Left alare - Right alare	rs2391121	4q28.1	4	127928832	2.583e-08	ABHD18	111095	0.00500315	7.81024e-08
547	Ref 2	31763980	eLife	Xiong et al., 2019	European	10115	-	Pronasale - Left alare	rs35382815	4q28.1	4	127929957	6.506e-09	ABHD18	109970	NA	7.81024e-08
548	Ref 2	31763980	eLife	Xiong et al., 2019	European	10115	-	Pronasale - Right alare	rs35382815	4q28.1	4	127929957	4.661e-09	ABHD18	109970	NA	7.81024e-08
549	Ref 2	31763980	eLife	Xiong et al., 2019	European	10115	-	Pronasale - Left alare	rs12512293	4q28.1	4	127930509	3.674e-09	ABHD18	109418	0.00616645	7.81024e-08
550	Ref 2	31763980	eLife	Xiong et al., 2019	European	10115	-	Pronasale - Right alare	rs12512293	4q28.1	4	127930509	5.541e-09	ABHD18	109418	0.00616645	7.81024e-08
551	Ref 2	31763980	eLife	Xiong et al., 2019	European	10115	-	Left alare - Right alare	rs12512293	4q28.1	4	127930509	2.583e-08	ABHD18	109418	0.00616645	7.81024e-08
552	Ref 2	31763980	eLife	Xiong et al., 2019	European	10115	-	Pronasale - Left alare	rs62324072	4q28.1	4	127931890	1.084e-09	ABHD18	108037	0.0085843	7.81024e-08
553	Ref 2	31763980	eLife	Xiong et al., 2019	European	10115	-	Pronasale - Right alare	rs62324072	4q28.1	4	127931890	1.94e-08	ABHD18	108037	0.0085843	7.81024e-08
554	Ref 2	31763980	eLife	Xiong et al., 2019	European	10115	-	Pronasale - Left alare	rs17210835	4q28.1	4	127933959	4.626e-10	ABHD18	105968	0.0161029	7.81024e-08
555	Ref 2	31763980	eLife	Xiong et al., 2019	European	10115	-	Pronasale - Right alare	rs17210835	4q28.1	4	127933959	9.639e-09	ABHD18	105968	0.0161029	7.81024e-08
556	Ref 2	31763980	eLife	Xiong et al., 2019	European	10115	-	Pronasale - Left alare	rs55665999	4q28.1	4	127934707	7.943e-10	ABHD18	105220	0.0103604	7.81024e-08
557	Ref 2	31763980	eLife	Xiong et al., 2019	European	10115	-	Pronasale - Right alare	rs55665999	4q28.1	4	127934707	1.3e-08	ABHD18	105220	0.0103604	7.81024e-08
558	Ref 2	31763980	eLife	Xiong et al., 2019	European	10115	-	Pronasale - Left alare	rs55926587	4q28.1	4	127935298	7.729e-10	ABHD18	104629	0.0101315	7.81024e-08
559	Ref 2	31763980	eLife	Xiong et al., 2019	European	10115	-	Pronasale - Right alare	rs55926587	4q28.1	4	127935298	1.326e-08	ABHD18	104629	0.0101315	7.81024e-08
560	Ref 2	31763980	eLife	Xiong et al., 2019	European	10115	-	Pronasale - Left alare	rs201415765	4q28.1	4	127935495	1.885e-08	ABHD18	104432	NA	7.81024e-08
561	Ref 2	31763980	eLife	Xiong et al., 2019	European	10115	-	Pronasale - Left alare	rs1510681	4q28.1	4	127939546	8.846e-10	ABHD18	100381	0.0145839	7.81024e-08
562	Ref 2	31763980	eLife	Xiong et al., 2019	European	10115	-	Pronasale - Right alare	rs1510681	4q28.1	4	127939546	1.414e-08	ABHD18	100381	0.0145839	7.81024e-08
563	Ref 2	31763980	eLife	Xiong et al., 2019	European	10115	-	Pronasale - Left alare	rs1983212	4q28.1	4	127939720	7.984e-10	ABHD18	100207	0.0149362	7.81024e-08
564	Ref 2	31763980	eLife	Xiong et al., 2019	European	10115	-	Pronasale - Right alare	rs1983212	4q28.1	4	127939720	1.362e-08	ABHD18	100207	0.0149362	7.81024e-08
565	Ref 2	31763980	eLife	Xiong et al., 2019	European	10115	-	Pronasale - Left alare	rs4834163	4q28.1	4	127940318	7.519e-10	SLC25A31	-166026	0.0145839	7.81024e-08
566	Ref 2	31763980	eLife	Xiong et al., 2019	European	10115	-	Pronasale - Right alare	rs4834163	4q28.1	4	127940318	1.329e-08	SLC25A31	-166026	0.0145839	7.81024e-08
567	Ref 2	31763980	eLife	Xiong et al., 2019	European	10115	-	Pronasale - Left alare	rs112957550	4q28.1	4	127941666	4.279e-10	HSPA4L	-100933	0.0168339	7.81024e-08
568	Ref 2	31763980	eLife	Xiong et al., 2019	European	10115	-	Pronasale - Right alare	rs112957550	4q28.1	4	127941666	6.996e-09	HSPA4L	-100933	0.0168339	7.81024e-08
569	Ref 2	31763980	eLife	Xiong et al., 2019	European	10115	-	Pronasale - Left alare	rs111545177	4q28.1	4	127947943	5.935e-09	HSPA4L	-107210	0.0865764	7.81024e-08
570	Ref 2	31763980	eLife	Xiong et al., 2019	European	10115	-	Pronasale - Right alare	rs111545177	4q28.1	4	127947943	2.217e-08	HSPA4L	-107210	0.0865764	7.81024e-08
571	Ref 2	31763980	eLife	Xiong et al., 2019	European	10115	-	Pronasale - Left alare	rs12504954	4q28.1	4	127948195	3.03e-10	HSPA4L	-107462	0.017769	7.81024e-08
572	Ref 2	31763980	eLife	Xiong et al., 2019	European	10115	-	Pronasale - Right alare	rs12504954	4q28.1	4	127948195	8.065e-09	HSPA4L	-107462	0.017769	7.81024e-08
573	Ref 2	31763980	eLife	Xiong et al., 2019	European	10115	-	Pronasale - Left alare	rs12509027	4q28.1	4	127948336	1.677e-09	HSPA4L	-107603	0.017769	7.81024e-08
574	Ref 2	31763980	eLife	Xiong et al., 2019	European	10115	-	Pronasale - Right alare	rs12509027	4q28.1	4	127948336	8.213e-09	HSPA4L	-107603	0.017769	7.81024e-08
575	Ref 2	31763980	eLife	Xiong et al., 2019	European	10115	-	Pronasale - Left alare	rs34911596	4q28.1	4	127949430	4.367e-10	HSPA4L	-108697	0.016765	7.81024e-08
576	Ref 2	31763980	eLife	Xiong et al., 2019	European	10115	-	Pronasale - Right alare	rs34911596	4q28.1	4	127949430	7.762e-09	HSPA4L	-108697	0.016765	7.81024e-08
577	Ref 2	31763980	eLife	Xiong et al., 2019	European	10115	-	Pronasale - Left alare	rs62324102	4q28.1	4	127951370	5.349e-10	HSPA4L	-110637	0.00133182	7.81024e-08
578	Ref 2	31763980	eLife	Xiong et al., 2019	European	10115	-	Pronasale - Right alare	rs62324102	4q28.1	4	127951370	9.996e-09	HSPA4L	-110637	0.00133182	7.81024e-08
579	Ref 2	31763980	eLife	Xiong et al., 2019	European	10115	-	Pronasale - Left alare	rs145776672	4q28.1	4	127951413	5.349e-10	HSPA4L	-110680	NA	7.81024e-08
580	Ref 2	31763980	eLife	Xiong et al., 2019	European	10115	-	Pronasale - Right alare	rs145776672	4q28.1	4	127951413	9.996e-09	HSPA4L	-110680	NA	7.81024e-08
581	Ref 2	31763980	eLife	Xiong et al., 2019	European	10115	-	Pronasale - Left alare	rs62324103	4q28.1	4	127951606	5.349e-10	HSPA4L	-110873	0.0174996	7.81024e-08
582	Ref 2	31763980	eLife	Xiong et al., 2019	European	10115	-	Pronasale - Right alare	rs62324103	4q28.1	4	127951606	9.996e-09	HSPA4L	-110873	0.0174996	7.81024e-08
583	Ref 2	31763980	eLife	Xiong et al., 2019	European	10115	-	Pronasale - Left alare	rs4834165	4q28.1	4	127952051	5.997e-09	HSPA4L	-111318	0.0210887	7.81024e-08
584	Ref 2	31763980	eLife	Xiong et al., 2019	European	10115	-	Pronasale - Right alare	rs4834165	4q28.1	4	127952051	3.401e-08	HSPA4L	-111318	0.0210887	7.81024e-08
585	Ref 2	31763980	eLife	Xiong et al., 2019	European	10115	-	Pronasale - Left alare	rs62324104	4q28.1	4	127952948	7.363e-10	HSPA4L	-112215	0.0169522	7.81024e-08
586	Ref 2	31763980	eLife	Xiong et al., 2019	European	10115	-	Pronasale - Right alare	rs62324104	4q28.1	4	127952948	1.38e-08	HSPA4L	-112215	0.0169522	7.81024e-08
587	Ref 2	31763980	eLife	Xiong et al., 2019	European	10115	-	Pronasale - Left alare	rs62324105	4q28.1	4	127953146	6.482e-10	HSPA4L	-112413	0.0171689	7.81024e-08
588	Ref 2	31763980	eLife	Xiong et al., 2019	European	10115	-	Pronasale - Right alare	rs62324105	4q28.1	4	127953146	7.378e-09	HSPA4L	-112413	0.0171689	7.81024e-08
589	Ref 2	31763980	eLife	Xiong et al., 2019	European	10115	-	Pronasale - Left alare	rs72678059	4q28.1	4	127953930	5.676e-10	HSPA4L	-113197	0.0156977	7.81024e-08
590	Ref 2	31763980	eLife	Xiong et al., 2019	European	10115	-	Pronasale - Right alare	rs72678059	4q28.1	4	127953930	1.008e-08	HSPA4L	-113197	0.0156977	7.81024e-08
591	Ref 2	31763980	eLife	Xiong et al., 2019	European	10115	-	Pronasale - Left alare	rs1510663	4q28.1	4	127954489	5.739e-10	HSPA4L	-113756	0.0177999	7.81024e-08
592	Ref 2	31763980	eLife	Xiong et al., 2019	European	10115	-	Pronasale - Right alare	rs1510663	4q28.1	4	127954489	1.019e-08	HSPA4L	-113756	0.0177999	7.81024e-08
593	Ref 2	31763980	eLife	Xiong et al., 2019	European	10115	-	Pronasale - Left alare	rs1473018	4q28.1	4	127955341	6.061e-10	MFSD8	10693	0.0170062	7.81024e-08
594	Ref 2	31763980	eLife	Xiong et al., 2019	European	10115	-	Pronasale - Right alare	rs1473018	4q28.1	4	127955341	1.088e-08	MFSD8	10693	0.0170062	7.81024e-08
595	Ref 2	31763980	eLife	Xiong et al., 2019	European	10115	-	Pronasale - Left alare	rs2136812	4q28.1	4	127955671	6.061e-10	MFSD8	10363	0.0170062	7.81024e-08
596	Ref 2	31763980	eLife	Xiong et al., 2019	European	10115	-	Pronasale - Right alare	rs2136812	4q28.1	4	127955671	1.088e-08	MFSD8	10363	0.0170062	7.81024e-08
597	Ref 2	31763980	eLife	Xiong et al., 2019	European	10115	-	Pronasale - Left alare	rs12507002	4q28.1	4	127955817	5.974e-10	MFSD8	10217	0.0170062	7.81024e-08
598	Ref 2	31763980	eLife	Xiong et al., 2019	European	10115	-	Pronasale - Right alare	rs12507002	4q28.1	4	127955817	1.081e-08	MFSD8	10217	0.0170062	7.81024e-08
599	Ref 2	31763980	eLife	Xiong et al., 2019	European	10115	-	Pronasale - Left alare	rs4576008	4q28.1	4	127957483	6.798e-10	HSPA4L	-116750	0.0170062	7.81024e-08
600	Ref 2	31763980	eLife	Xiong et al., 2019	European	10115	-	Pronasale - Right alare	rs4576008	4q28.1	4	127957483	1.274e-08	HSPA4L	-116750	0.0170062	7.81024e-08
601	Ref 2	31763980	eLife	Xiong et al., 2019	European	10115	-	Pronasale - Left alare	rs56095322	4q28.1	4	127958701	7.13e-10	HSPA4L	-117968	0.0170062	7.81024e-08
602	Ref 2	31763980	eLife	Xiong et al., 2019	European	10115	-	Pronasale - Right alare	rs56095322	4q28.1	4	127958701	1.367e-08	HSPA4L	-117968	0.0170062	7.81024e-08
603	Ref 2	31763980	eLife	Xiong et al., 2019	European	10115	-	Pronasale - Left alare	rs62324106	4q28.1	4	127959193	7.13e-10	HSPA4L	-118460	0.0170062	7.81024e-08
604	Ref 2	31763980	eLife	Xiong et al., 2019	European	10115	-	Pronasale - Right alare	rs62324106	4q28.1	4	127959193	1.367e-08	HSPA4L	-118460	0.0170062	7.81024e-08
605	Ref 2	31763980	eLife	Xiong et al., 2019	European	10115	-	Pronasale - Left alare	rs62324108	4q28.1	4	127961627	5.972e-10	HSPA4L	-120894	0.0171725	7.81024e-08
606	Ref 2	31763980	eLife	Xiong et al., 2019	European	10115	-	Pronasale - Right alare	rs62324108	4q28.1	4	127961627	1.129e-08	HSPA4L	-120894	0.0171725	7.81024e-08
607	Ref 2	31763980	eLife	Xiong et al., 2019	European	10115	-	Pronasale - Left alare	rs2391127	4q28.1	4	127962411	5.877e-10	HSPA4L	-121678	0.0113574	7.81024e-08
608	Ref 2	31763980	eLife	Xiong et al., 2019	European	10115	-	Pronasale - Right alare	rs2391127	4q28.1	4	127962411	1.131e-08	HSPA4L	-121678	0.0113574	7.81024e-08
609	Ref 2	31763980	eLife	Xiong et al., 2019	European	10115	-	Pronasale - Left alare	rs764329	4q28.1	4	127964022	5.905e-10	HSPA4L	-123289	0.0113574	7.81024e-08
610	Ref 2	31763980	eLife	Xiong et al., 2019	European	10115	-	Pronasale - Right alare	rs764329	4q28.1	4	127964022	1.131e-08	HSPA4L	-123289	0.0113574	7.81024e-08
611	Ref 2	31763980	eLife	Xiong et al., 2019	European	10115	-	Pronasale - Left alare	rs764330	4q28.1	4	127964058	5.164e-10	HSPA4L	-123325	0.0113574	7.81024e-08
612	Ref 2	31763980	eLife	Xiong et al., 2019	European	10115	-	Pronasale - Right alare	rs764330	4q28.1	4	127964058	9.816e-09	HSPA4L	-123325	0.0113574	7.81024e-08
613	Ref 2	31763980	eLife	Xiong et al., 2019	European	10115	-	Pronasale - Left alare	rs1024119	4q28.1	4	127964489	5.905e-10	HSPA4L	-123756	0.0113574	7.81024e-08
614	Ref 2	31763980	eLife	Xiong et al., 2019	European	10115	-	Pronasale - Right alare	rs1024119	4q28.1	4	127964489	1.131e-08	HSPA4L	-123756	0.0113574	7.81024e-08
615	Ref 2	31763980	eLife	Xiong et al., 2019	European	10115	-	Pronasale - Left alare	rs56166314	4q28.1	4	127966404	5.042e-10	HSPA4L	-125671	0.0113574	7.81024e-08
616	Ref 2	31763980	eLife	Xiong et al., 2019	European	10115	-	Pronasale - Right alare	rs56166314	4q28.1	4	127966404	1.036e-08	HSPA4L	-125671	0.0113574	7.81024e-08
617	Ref 2	31763980	eLife	Xiong et al., 2019	European	10115	-	Pronasale - Left alare	rs17277580	4q28.1	4	127968654	5.176e-09	HSPA4L	-127921	0.0146085	7.81024e-08
618	Ref 2	31763980	eLife	Xiong et al., 2019	European	10115	-	Pronasale - Right alare	rs17277580	4q28.1	4	127968654	3.121e-08	HSPA4L	-127921	0.0146085	7.81024e-08
619	Ref 2	31763980	eLife	Xiong et al., 2019	European	10115	-	Pronasale - Left alare	rs35078448	4q28.1	4	127968677	5.176e-09	HSPA4L	-127944	0.0146085	7.81024e-08
620	Ref 2	31763980	eLife	Xiong et al., 2019	European	10115	-	Pronasale - Right alare	rs35078448	4q28.1	4	127968677	3.121e-08	HSPA4L	-127944	0.0146085	7.81024e-08
621	Ref 2	31763980	eLife	Xiong et al., 2019	European	10115	-	Pronasale - Left alare	rs12507172	4q28.1	4	127971501	4.243e-10	HSPA4L	-130768	0.0155387	7.81024e-08
622	Ref 2	31763980	eLife	Xiong et al., 2019	European	10115	-	Pronasale - Right alare	rs12507172	4q28.1	4	127971501	1.376e-08	HSPA4L	-130768	0.0155387	7.81024e-08
623	Ref 2	31763980	eLife	Xiong et al., 2019	European	10115	-	Pronasale - Left alare	rs17277733	4q28.1	4	127972629	3.992e-09	HSPA4L	-131896	0.0199016	7.81024e-08
624	Ref 2	31763980	eLife	Xiong et al., 2019	European	10115	-	Pronasale - Right alare	rs17277733	4q28.1	4	127972629	3.27e-08	HSPA4L	-131896	0.0199016	7.81024e-08
625	Ref 2	31763980	eLife	Xiong et al., 2019	European	10115	-	Pronasale - Left alare	rs71585499	4q28.1	4	127972913	3.366e-09	HSPA4L	-132180	NA	7.81024e-08
626	Ref 2	31763980	eLife	Xiong et al., 2019	European	10115	-	Pronasale - Right alare	rs71585499	4q28.1	4	127972913	1.605e-08	HSPA4L	-132180	NA	7.81024e-08
627	Ref 2	31763980	eLife	Xiong et al., 2019	European	10115	-	Pronasale - Left alare	rs12509399	4q28.1	4	127973557	3.654e-09	HSPA4L	-132824	0.0140165	7.81024e-08
628	Ref 2	31763980	eLife	Xiong et al., 2019	European	10115	-	Pronasale - Right alare	rs12509399	4q28.1	4	127973557	3e-08	HSPA4L	-132824	0.0140165	7.81024e-08
629	Ref 2	31763980	eLife	Xiong et al., 2019	European	10115	-	Pronasale - Left alare	rs1480904	4q28.1	4	127973772	3.654e-09	HSPA4L	-133039	0.015713	7.81024e-08
630	Ref 2	31763980	eLife	Xiong et al., 2019	European	10115	-	Pronasale - Right alare	rs1480904	4q28.1	4	127973772	3e-08	HSPA4L	-133039	0.015713	7.81024e-08
631	Ref 2	31763980	eLife	Xiong et al., 2019	European	10115	-	Pronasale - Left alare	rs4834169	4q28.1	4	127974124	3.654e-09	HSPA4L	-133391	0.015713	7.81024e-08
632	Ref 2	31763980	eLife	Xiong et al., 2019	European	10115	-	Pronasale - Right alare	rs4834169	4q28.1	4	127974124	3e-08	HSPA4L	-133391	0.015713	7.81024e-08
633	Ref 2	31763980	eLife	Xiong et al., 2019	European	10115	-	Pronasale - Left alare	rs12510561	4q28.1	4	127974800	4.581e-09	HSPA4L	-134067	0.015714	7.81024e-08
634	Ref 2	31763980	eLife	Xiong et al., 2019	European	10115	-	Pronasale - Right alare	rs12510561	4q28.1	4	127974800	3.791e-08	HSPA4L	-134067	0.015714	7.81024e-08
635	Ref 2	31763980	eLife	Xiong et al., 2019	European	10115	-	Pronasale - Left alare	rs1912520	4q28.1	4	127975159	3.883e-10	HSPA4L	-134426	0.0120695	7.81024e-08
636	Ref 2	31763980	eLife	Xiong et al., 2019	European	10115	-	Pronasale - Right alare	rs1912520	4q28.1	4	127975159	1.298e-08	HSPA4L	-134426	0.0120695	7.81024e-08
637	Ref 2	31763980	eLife	Xiong et al., 2019	European	10115	-	Pronasale - Left alare	rs13126154	4q28.1	4	127975792	4.736e-09	HSPA4L	-135059	0.011194	7.81024e-08
638	Ref 2	31763980	eLife	Xiong et al., 2019	European	10115	-	Pronasale - Right alare	rs13126154	4q28.1	4	127975792	2.159e-08	HSPA4L	-135059	0.011194	7.81024e-08
639	Ref 2	31763980	eLife	Xiong et al., 2019	European	10115	-	Pronasale - Left alare	rs1510664	4q28.1	4	127976260	4.581e-09	MFSD8	-10226	0.013318	7.81024e-08
640	Ref 2	31763980	eLife	Xiong et al., 2019	European	10115	-	Pronasale - Right alare	rs1510664	4q28.1	4	127976260	3.791e-08	MFSD8	-10226	0.013318	7.81024e-08
641	Ref 2	31763980	eLife	Xiong et al., 2019	European	10115	-	Pronasale - Left alare	rs62333855	4q28.1	4	127977898	3.488e-10	MFSD8	-11864	0.0125383	7.81024e-08
642	Ref 2	31763980	eLife	Xiong et al., 2019	European	10115	-	Pronasale - Right alare	rs62333855	4q28.1	4	127977898	1.046e-08	MFSD8	-11864	0.0125383	7.81024e-08
643	Ref 2	31763980	eLife	Xiong et al., 2019	European	10115	-	Pronasale - Left alare	rs1600664	4q28.1	4	127979292	3.499e-09	MFSD8	-13258	0.0153617	7.81024e-08
644	Ref 2	31763980	eLife	Xiong et al., 2019	European	10115	-	Pronasale - Right alare	rs1600664	4q28.1	4	127979292	3.12e-08	MFSD8	-13258	0.0153617	7.81024e-08
645	Ref 2	31763980	eLife	Xiong et al., 2019	European	10115	-	Pronasale - Left alare	rs12498487	4q28.1	4	127979787	4.387e-09	MFSD8	-13753	0.0153617	7.81024e-08
646	Ref 2	31763980	eLife	Xiong et al., 2019	European	10115	-	Pronasale - Right alare	rs12498487	4q28.1	4	127979787	3.941e-08	MFSD8	-13753	0.0153617	7.81024e-08
647	Ref 2	31763980	eLife	Xiong et al., 2019	European	10115	-	Pronasale - Left alare	rs12510258	4q28.1	4	127979819	4.387e-09	MFSD8	-13785	0.0153617	7.81024e-08
648	Ref 2	31763980	eLife	Xiong et al., 2019	European	10115	-	Pronasale - Right alare	rs12510258	4q28.1	4	127979819	3.941e-08	MFSD8	-13785	0.0153617	7.81024e-08
649	Ref 2	31763980	eLife	Xiong et al., 2019	European	10115	-	Pronasale - Left alare	rs12506106	4q28.1	4	127979864	4.275e-09	MFSD8	-13830	0.0153617	7.81024e-08
650	Ref 2	31763980	eLife	Xiong et al., 2019	European	10115	-	Pronasale - Right alare	rs12506106	4q28.1	4	127979864	3.889e-08	MFSD8	-13830	0.0153617	7.81024e-08
651	Ref 2	31763980	eLife	Xiong et al., 2019	European	10115	-	Pronasale - Left alare	rs12506951	4q28.1	4	127979945	4.036e-10	MFSD8	-13911	0.0129174	7.81024e-08
652	Ref 2	31763980	eLife	Xiong et al., 2019	European	10115	-	Pronasale - Right alare	rs12506951	4q28.1	4	127979945	1.273e-08	MFSD8	-13911	0.0129174	7.81024e-08
653	Ref 2	31763980	eLife	Xiong et al., 2019	European	10115	-	Pronasale - Left alare	rs12500440	4q28.1	4	127981315	5.101e-09	HSPA4L	-140582	0.0153617	7.81024e-08
654	Ref 2	31763980	eLife	Xiong et al., 2019	European	10115	-	Pronasale - Right alare	rs12500440	4q28.1	4	127981315	3.015e-08	HSPA4L	-140582	0.0153617	7.81024e-08
655	Ref 2	31763980	eLife	Xiong et al., 2019	European	10115	-	Pronasale - Left alare	rs28719170	4q28.1	4	127981684	5.101e-09	HSPA4L	-140951	0.0153617	7.81024e-08
656	Ref 2	31763980	eLife	Xiong et al., 2019	European	10115	-	Pronasale - Right alare	rs28719170	4q28.1	4	127981684	3.015e-08	HSPA4L	-140951	0.0153617	7.81024e-08
657	Ref 2	31763980	eLife	Xiong et al., 2019	European	10115	-	Pronasale - Left alare	rs62333857	4q28.1	4	127981970	5.101e-09	HSPA4L	-141237	0.0153617	7.81024e-08
658	Ref 2	31763980	eLife	Xiong et al., 2019	European	10115	-	Pronasale - Right alare	rs62333857	4q28.1	4	127981970	3.015e-08	HSPA4L	-141237	0.0153617	7.81024e-08
659	Ref 2	31763980	eLife	Xiong et al., 2019	European	10115	-	Pronasale - Left alare	rs17278241	4q28.1	4	127982114	5.191e-09	HSPA4L	-141381	0.0153617	7.81024e-08
660	Ref 2	31763980	eLife	Xiong et al., 2019	European	10115	-	Pronasale - Right alare	rs17278241	4q28.1	4	127982114	3.047e-08	HSPA4L	-141381	0.0153617	7.81024e-08
661	Ref 2	31763980	eLife	Xiong et al., 2019	European	10115	-	Pronasale - Left alare	rs4834171	4q28.1	4	127983206	4.779e-10	HSPA4L	-142473	0.011556	7.81024e-08
662	Ref 2	31763980	eLife	Xiong et al., 2019	European	10115	-	Pronasale - Right alare	rs4834171	4q28.1	4	127983206	1.011e-08	HSPA4L	-142473	0.011556	7.81024e-08
663	Ref 2	31763980	eLife	Xiong et al., 2019	European	10115	-	Pronasale - Left alare	rs4834173	4q28.1	4	127983462	4.383e-10	HSPA4L	-142729	0.0129174	7.81024e-08
664	Ref 2	31763980	eLife	Xiong et al., 2019	European	10115	-	Pronasale - Right alare	rs4834173	4q28.1	4	127983462	9.272e-09	HSPA4L	-142729	0.0129174	7.81024e-08
665	Ref 2	31763980	eLife	Xiong et al., 2019	European	10115	-	Pronasale - Left alare	rs4834174	4q28.1	4	127983493	4.383e-10	HSPA4L	-142760	0.0129174	7.81024e-08
666	Ref 2	31763980	eLife	Xiong et al., 2019	European	10115	-	Pronasale - Right alare	rs4834174	4q28.1	4	127983493	9.272e-09	HSPA4L	-142760	0.0129174	7.81024e-08
667	Ref 2	31763980	eLife	Xiong et al., 2019	European	10115	-	Pronasale - Left alare	rs4833368	4q28.1	4	127983547	4.383e-10	HSPA4L	-142814	0.0129174	7.81024e-08
668	Ref 2	31763980	eLife	Xiong et al., 2019	European	10115	-	Pronasale - Right alare	rs4833368	4q28.1	4	127983547	9.272e-09	HSPA4L	-142814	0.0129174	7.81024e-08
669	Ref 2	31763980	eLife	Xiong et al., 2019	European	10115	-	Pronasale - Left alare	rs62335474	4q28.1	4	127983821	1.655e-09	HSPA4L	-143088	0.0137755	7.81024e-08
670	Ref 2	31763980	eLife	Xiong et al., 2019	European	10115	-	Pronasale - Right alare	rs62335474	4q28.1	4	127983821	7.938e-09	HSPA4L	-143088	0.0137755	7.81024e-08
671	Ref 2	31763980	eLife	Xiong et al., 2019	European	10115	-	Left endocanthioNasion - Left alare	rs35148853	4q31.3	4	154819520	1.13e-09	FGG	-206553	0.0434106	2.46558e-22
672	Ref 2	31763980	eLife	Xiong et al., 2019	European	10115	-	Left alare - Labliale superius	rs35148853	4q31.3	4	154819520	7.802e-09	FGG	-206553	0.0434106	2.46558e-22
673	Ref 2	31763980	eLife	Xiong et al., 2019	European	10115	-	Right endocanthioNasion - Right alare	rs10020603	4q31.3	4	154820805	4.867e-09	FGG	-207838	2.41889e-06	2.46558e-22
674	Ref 2	31763980	eLife	Xiong et al., 2019	European	10115	-	Left endocanthioNasion - Left alare	rs10020603	4q31.3	4	154820805	5.052e-11	FGG	-207838	2.41889e-06	2.46558e-22
675	Ref 2	31763980	eLife	Xiong et al., 2019	European	10115	-	Left exocanthioNasion - Left alare	rs10020603	4q31.3	4	154820805	1.459e-08	FGG	-207838	2.41889e-06	2.46558e-22
676	Ref 2	31763980	eLife	Xiong et al., 2019	European	10115	-	Right endocanthioNasion - Right alare	rs6535972	4q31.3	4	154824680	5.048e-10	FGG	-211713	0.00361828	2.46558e-22
677	Ref 2	31763980	eLife	Xiong et al., 2019	European	10115	-	Left endocanthioNasion - Left alare	rs6535972	4q31.3	4	154824680	3.509e-12	FGG	-211713	0.00361828	2.46558e-22
678	Ref 2	31763980	eLife	Xiong et al., 2019	European	10115	-	Left exocanthioNasion - Left alare	rs6535972	4q31.3	4	154824680	1.854e-09	FGG	-211713	0.00361828	2.46558e-22
679	Ref 2	31763980	eLife	Xiong et al., 2019	European	10115	-	Right endocanthioNasion - Right alare	rs9995821	4q31.3	4	154828365	1.747e-10	NDUFB2P1	-103485	2.46558e-22	2.46558e-22
680	Ref 2	31763980	eLife	Xiong et al., 2019	European	10115	-	Left endocanthioNasion - Left alare	rs9995821	4q31.3	4	154828365	8.055e-12	NDUFB2P1	-103485	2.46558e-22	2.46558e-22
681	Ref 2	31763980	eLife	Xiong et al., 2019	European	10115	-	Left exocanthioNasion - Left alare	rs9995821	4q31.3	4	154828365	2.981e-09	NDUFB2P1	-103485	2.46558e-22	2.46558e-22
682	Ref 2	31763980	eLife	Xiong et al., 2019	European	10115	-	Left alare - Labliale superius	rs9995821	4q31.3	4	154828365	3.239e-08	NDUFB2P1	-103485	2.46558e-22	2.46558e-22
683	Ref 9	27193062	Nature Communications	Adhikari et al., 2016	Latin American	6000	-	Nose protrusion	rs2045323	4q31.3	4	154831898	1e-08	NDUFB2P1	-107018	0.0219818	2.46558e-22
684	Ref 9	27193062	Nature Communications	Adhikari et al., 2016	Latin American	6000	-	Nose tip angle	rs2045323	4q31.3	4	154831898	2e-08	NDUFB2P1	-107018	0.0219818	2.46558e-22
685	Ref 2	31763980	eLife	Xiong et al., 2019	European	10115	-	Right endocanthioNasion - Right alare	rs34487925	4q31.3	4	154845747	3.326e-08	NDUFB2P1	-120867	9.93362e-22	2.46558e-22
686	Ref 2	31763980	eLife	Xiong et al., 2019	European	10115	-	Left endocanthioNasion - Left alare	rs34487925	4q31.3	4	154845747	6.014e-09	NDUFB2P1	-120867	9.93362e-22	2.46558e-22
687	Ref 2	31763980	eLife	Xiong et al., 2019	European	10115	-	Right endocanthioNasion - Right alare	rs4315762	4q31.3	4	154863424	2.561e-09	LRAT	-110304	3.7419e-08	2.46558e-22
688	Ref 2	31763980	eLife	Xiong et al., 2019	European	10115	-	Left endocanthioNasion - Left alare	rs4315762	4q31.3	4	154863424	8.583e-09	LRAT	-110304	3.7419e-08	2.46558e-22
689	Ref 9	27193062	Nature Communications	Adhikari et al., 2016	Latin American	6000	-	Columella Inclination	rs10029359	4q31.3	4	155150909	2.4e-08	MAP9	226061	0.0350398	2.46558e-22
690	Ref 9	27193062	Nature Communications	Adhikari et al., 2016	Latin American	6000	-	Columella Inclination	rs10517589	4q31.3	4	155153298	1.25e-08	MAP9	223672	0.0464709	2.46558e-22
691	Ref 9	27193062	Nature Communications	Adhikari et al., 2016	Latin American	6000	-	Columella Inclination	rs12644248	4q31.3	4	155235391	6.64e-09	MAP9	141579	0.0609584	2.46558e-22
692	Ref 9	27193062	Nature Communications	Adhikari et al., 2016	Latin American	6000	-	Columella Inclination	rs12651681	4q31.3	4	155249361	2.47e-08	MAP9	127609	0.0328567	2.46558e-22
693	Ref 4	27182965	Nat Genet	Pickrell et al., 2016	European	58000 vs 13000	-	Self-reported chin dimples	rs12505328	4q34.1	4	174378003	2.1e-11	HPGD	145151	0.0505191	2.8932e-06
694	Ref 4	27182965	Nat Genet	Pickrell et al., 2016	European	58000 vs 13000	-	Self-reported chin dimples	rs17275866	4q34.1	4	175071485	2.6e-17	GLRA3	-242238	0.0118972	3.33033e-05
695	Ref 4	27182965	Nat Genet	Pickrell et al., 2016	European	58000 vs 13000	-	Self-reported chin dimples	rs12509218	4q34.3	4	177587236	3e-15	AGA	-144799	0.016056	6.06078e-06
696	Ref 11	22341974	Am J Hum Genet	Paternoster et al., 2012	UK	2185	-	Pronasale to Left alare	rs13160822	5q12.1	5	61007445	4.55e-08	GNL3LP1	-113868	0.0182465	1.01261e-06
697	Ref 11	22341974	Am J Hum Genet	Paternoster et al., 2012	UK	2185	-	Pronasale to Left alare	rs12521924	5q12.1	5	61010937	1.77e-08	GNL3LP1	-117360	0.0461028	1.01261e-06
698	Ref 11	22341974	Am J Hum Genet	Paternoster et al., 2012	UK	2185	-	Pronasale to Left alare	rs13159935	5q12.1	5	61011111	1.79e-08	GNL3LP1	-117534	0.0190348	1.01261e-06
699	Ref 11	22341974	Am J Hum Genet	Paternoster et al., 2012	UK	2185	-	Pronasale to Left alare	rs12514378	5q12.1	5	61011199	1.8e-08	GNL3LP1	-117622	0.0190348	1.01261e-06
700	Ref 11	22341974	Am J Hum Genet	Paternoster et al., 2012	UK	2185	-	Pronasale to Left alare	rs13154578	5q12.1	5	61013267	1.77e-08	GNL3LP1	-119690	0.0151879	1.01261e-06
701	Ref 11	22341974	Am J Hum Genet	Paternoster et al., 2012	UK	2185	-	Pronasale to Left alare	rs11738462	5q12.1	5	61013775	1.77e-08	GNL3LP1	-120198	0.013824	1.01261e-06
702	Ref 4	27182965	Nat Genet	Pickrell et al., 2016	European	58000 vs 13000	-	Self-reported chin dimples	rs199880074	5q13.3	5	73483120	4.9e-12	UTP15	100260	NA	6.03458e-06
703	Ref 4	27182965	Nat Genet	Pickrell et al., 2016	European	58000 vs 13000	-	Self-reported chin dimples	rs10078545	5q14.2	5	82124189	1.2e-12	PPIAP11	-114095	0.000424373	3.08677e-06
704	Ref 12	30067744	PLoS Genet	Howe et al., 2018	European	6136	-	Philtrum width	rs255877	5q22.2	5	112753583	3.8e-10	LINC02200	-111100	0.0192517	2.00015e-05
705	Ref 4	27182965	Nat Genet	Pickrell et al., 2016	European	58000 vs 13000	-	Self-reported chin dimples	rs4958741	5q33.2	5	153868261	1.3e-08	FAM114A2	170675	0.0675767	1.91634e-06
706	Ref 1	23028347	PLoS Genet	Liu et al., 2012	European	5388	-	Zygion Right to Nasion	rs6555969	5q35.1	5	171128463	1.16964e-09	USP12P1	124519	0.0292208	1.56405e-05
707	Ref 4	27182965	Nat Genet	Pickrell et al., 2016	European	58000 vs 13000	-	Self-reported chin dimples	rs4868444	5q35.2	5	174160112	7.4e-14	RPL12P22	-119872	0.0064306	4.32873e-06
708	Ref 8	30174134	J Genet Genomics	Qiao et al., 2018	Eurasian	1712	1675	Nasal length and protrusion	rs118078182	5q35.3	5	177922197	2.64e-10	FAM153A	-138799	NA	8.82287e-07
709	Ref 2	31763980	eLife	Xiong et al., 2019	European	10115	-	Right endocanthioNasion - Right alare	rs2225718	6p22.3	6	18837243	2.968e-08	MIR548A1HG	-163242	0.0520798	3.86862e-06
710	Ref 2	31763980	eLife	Xiong et al., 2019	European	10115	-	Right endocanthioNasion - Nasion	rs7738892	6p21.2	6	39563862	1.342e-08	KIF6	161546	NA	7.89266e-06
711	Ref 2	31763980	eLife	Xiong et al., 2019	European	10115	-	Right endocanthioNasion - Nasion	rs12528606	6p21.2	6	39581962	3.828e-08	KIF6	143446	NA	7.89266e-06
712	Ref 4	27182965	Nat Genet	Pickrell et al., 2016	European	58000 vs 13000	-	Self-reported chin dimples	rs17336368	6p21.1	6	44751667	2.8e-08	NUDT19P4	147628	0.00298943	2.92653e-06
713	Ref 4	27182965	Nat Genet	Pickrell et al., 2016	European	67000	-	Self-reported nose size	6:44820741:AG_A	6p21.1	6	44820741	1.2e-08	RBM22P4	278519	NA	2.92653e-06
714	Ref 9	27193062	Nature Communications	Adhikari et al., 2016	Latin American	6000	-	Nose Bridge Breadth	rs1285029	6p21.1	6	45122246	5.8e-09	NUDT19P4	-222951	0.0738816	8.40699e-06
715	Ref 9	27193062	Nature Communications	Adhikari et al., 2016	Latin American	6000	-	Nose Bridge Breadth	rs1284964	6p21.1	6	45176539	9.4e-09	SUPT3H	201414	0.0711303	9.52752e-06
716	Ref 9	27193062	Nature Communications	Adhikari et al., 2016	Latin American	6000	-	Nose Bridge Breadth	rs6458432	6p21.1	6	45205016	7.14e-09	RBM22P4	-105756	0.05902	9.52752e-06
717	Ref 9	27193062	Nature Communications	Adhikari et al., 2016	Latin American	6000	-	Nose Bridge Breadth	rs6458435	6p21.1	6	45222673	6.79e-09	RBM22P4	-123413	0.0745113	9.52752e-06
718	Ref 9	27193062	Nature Communications	Adhikari et al., 2016	Latin American	6000	-	Nose Bridge Breadth	rs12529907	6p21.1	6	45255229	1.59e-08	SUPT3H	122724	0.146286	9.52752e-06
719	Ref 9	27193062	Nature Communications	Adhikari et al., 2016	Latin American	6000	-	Nose bridge breadth	rs1852985	6p21.1	6	45329655	2e-08	MIR586	-131885	0.0101271	7.5366e-07
720	Ref 9	27193062	Nature Communications	Adhikari et al., 2016	Latin American	6000	-	Nose Bridge Breadth	rs1852985	6p21.1	6	45329655	6.15e-10	MIR586	-131885	0.0101271	7.5366e-07
721	Ref 9	27193062	Nature Communications	Adhikari et al., 2016	Latin American	6000	-	Nose Bridge Breadth	rs35565233	6p21.1	6	45349496	2.73e-08	MIR586	-151726	0.0061994	7.5366e-07
722	Ref 4	27182965	Nat Genet	Pickrell et al., 2016	European	58000 vs 13000	-	Self-reported chin dimples	rs112215522	6q16.1	6	94913573	4.2e-08	MTCYBP36	-466394	0.0145035	1.43896e-05
723	Ref 13	28441456	PLoS One	Lee et al., 2017	European	2187	-	Facial height containing the nasion landmark	rs9456748	6q26	6	162590017	4.99e-08	PRKN	137758	0.0753886	3.5905e-06
724	Ref 7	29921221	BMC Genomics	Cha et al., 2018	Asian	5643	1926	Eye tail length	rs3736712	6q27	6	169957963	8.44e-10	LINC00574	-155090	0.012317	4.27911e-06
725	Ref 7	29921221	BMC Genomics	Cha et al., 2018	Asian	5643	1926	Right eye tail length	rs3736712	6q27	6	169957963	8.44e-10	LINC00574	-155090	0.012317	4.27911e-06
726	Ref 12	30067744	PLoS Genet	Howe et al., 2018	European	6136	-	Philtrum width	rs2522825	7p15.2	7	27111993	1.4e-08	SKAP2	-116754	0.0325443	1.29152e-06
727	Ref 9	27193062	Nature Communications	Adhikari et al., 2016	Latin American	6000	-	Nose Wing Breadth	rs846312	7p14.1	7	42128895	1.7e-08	GLI3	108975	0.000262446	1.60996e-05
728	Ref 9	27193062	Nature Communications	Adhikari et al., 2016	Latin American	6000	-	Nose wing breadth	rs17640804	7p14.1	7	42131389	5e-10	GLI3	106481	0.00015257	1.60996e-05
729	Ref 9	27193062	Nature Communications	Adhikari et al., 2016	Latin American	6000	-	Nose Wing Breadth	rs17640804	7p14.1	7	42131389	8.85e-09	GLI3	106481	0.00015257	1.60996e-05
730	Ref 4	27182965	Nat Genet	Pickrell et al., 2016	European	58000 vs 13000	-	Self-reported chin dimples	rs11768577	7q21.3	7	96143803	5.3e-56	SLC25A13	178344	2.70404e-05	1.30652e-06
731	Ref 2	31763980	eLife	Xiong et al., 2019	European	10115	-	Right exocanthioNasion - Left cheilion	rs1700048	8p23.2	8	4089421	3.936e-08			0.0210943	6.61866e-06
732	Ref 4	27182965	Nat Genet	Pickrell et al., 2016	European	67000	-	Self-reported nose size	rs2929451	8p23.1	8	9085294	6.4e-11	RPL10P19	-106269	0.000860258	9.18241e-07
733	Ref 4	27182965	Nat Genet	Pickrell et al., 2016	European	58000 vs 13000	-	Self-reported chin dimples	rs2347498	8p12	8	32353179	1.8e-09	NRG1-IT1	-213684	0.00176198	4.87331e-06
734	Ref 13	28441456	PLoS One	Lee et al., 2017	European	2187	-	-	rs113036800	8q12.1	8	58449026	1.2e-08	SDCBP	133833	NA	1.13814e-05
735	Ref 4	27182965	Nat Genet	Pickrell et al., 2016	European	58000 vs 13000	-	Self-reported chin dimples	rs10504499	8q13.3	8	72036903	7.9e-34	RPS20P20	-140573	0.0532188	1.49408e-06
736	Ref 2	31763980	eLife	Xiong et al., 2019	European	10115	-	Left alare - Labliale superius	rs9642796	8q21.3	8	88597075	4.524e-08	MMP16	-269050	0.0372172	1.67909e-05
737	Ref 7	29921221	BMC Genomics	Cha et al., 2018	Asian	5643	1926	Nasolabial angle	rs3105176	8q22.2	8	100511897	1.34e-08	MIR4471	-129052	0.112453	1.13144e-05
738	Ref 4	27182965	Nat Genet	Pickrell et al., 2016	European	58000 vs 13000	-	Self-reported chin dimples	rs12541121	8q24.13	8	123101742	4.7e-10	FAM83A-AS1	101001	0.114332	4.52584e-06
739	Ref 3	27560698	PLoS Genet	Cole et al., 2016	African	3631	2679	Lower lip height	rs7836044	8q24.23	8	137893149	2.7e-08	ZYXP1	-468128	0.0139834	2.24506e-06
740	Ref 4	27182965	Nat Genet	Pickrell et al., 2016	European	67000	-	Self-reported nose size	rs10809266	9p24.3	9	1106092	1.1e-09	DMRT3	-114360	0.00530978	7.28035e-07
741	Ref 4	27182965	Nat Genet	Pickrell et al., 2016	European	58000 vs 13000	-	Self-reported chin dimples	rs4237150	9p24.2	9	4290084	5.6e-19	SLC1A1	297385	4.18575e-05	5.79289e-07
742	Ref 13	28441456	PLoS One	Lee et al., 2017	European	2187	-	Upper lip vermillion height	rs72713618	9p22.3	9	14883253	2.02e-08	CER1	-160520	0.0050559	6.29129e-06
743	Ref 4	27182965	Nat Genet	Pickrell et al., 2016	European	58000 vs 13000	-	Self-reported chin dimples	rs10962767	9p22.2	9	16958462	1.8e-13	RPS29P33	137984	0.00847566	3.68817e-06
744	Ref 6	30968251	Hum Genet	Wu et al., 2019	Asian	48 (seq)	-	Nasal length, Alar width, width between tragus, width between mental foramina	rs10868138	9q21.33	9	86917300	1.58e-09	LINC02834	-208993	0.0376422	1.98955e-09
745	Ref 2	31763980	eLife	Xiong et al., 2019	European	10115	-	Left endocanthioNasion - Subnasale	rs56009112	9q22.31	9	94480902	1.455e-08	FBP2	112922	0.00256398	2.07436e-05
746	Ref 2	31763980	eLife	Xiong et al., 2019	European	10115	-	Left endocanthioNasion - Subnasale	rs7466603	9q22.31	9	94483197	1.368e-08	FBP2	110627	0.000989749	2.07436e-05
747	Ref 2	31763980	eLife	Xiong et al., 2019	European	10115	-	Left endocanthioNasion - Subnasale	rs10992062	9q22.31	9	94483957	1.004e-08	FBP2	109867	0.00126918	2.07436e-05
748	Ref 2	31763980	eLife	Xiong et al., 2019	European	10115	-	Left endocanthioNasion - Subnasale	rs2230578	9q22.31	9	94485927	9.02e-09	FBP2	107897	0.0011566	2.07436e-05
749	Ref 4	27182965	Nat Genet	Pickrell et al., 2016	European	67000	-	Self-reported nose size	rs10761129	9q22.31	9	94486320	6.9e-09	FBP2	107504	0.0011132	2.07436e-05
750	Ref 4	27182965	Nat Genet	Pickrell et al., 2016	European	58000 vs 13000	-	Self-reported chin dimples	rs62578082	9q33.3	9	129277040	1.4e-08	PTPA	-128094	0.0370178	1.0735e-05
751	Ref 4	27182965	Nat Genet	Pickrell et al., 2016	European	58000 vs 13000	-	Self-reported chin dimples	rs1194708	10q21.1	10	54199811	2.4e-08	NEFMP1	400872	0.00358326	2.93504e-06
752	Ref 2	31763980	eLife	Xiong et al., 2019	European	10115	-	Left exocanthioNasion - Left alare	rs201719697	10q22.1	10	70946091	3.421e-08	RPS26P40	-151568	NA	4.42249e-06
753	Ref 4	27182965	Nat Genet	Pickrell et al., 2016	European	58000 vs 13000	-	Self-reported chin dimples	rs11001765	10q22.3	10	78150284	3.5e-09	POLR3A	-120769	0.0151594	4.7592e-07
754	Ref 1	23028347	PLoS Genet	Liu et al., 2012	European	5388	-	Eyeball Left to Nasion	rs805722	10q25.1	10	105810399	3.96956e-08	YWHAZP5	-123348	0.0048722	1.36298e-05
755	Ref 1	23028347	PLoS Genet	Liu et al., 2012	European	5388	-	Eyeball Left to Nasion	rs11191909	10q25.1	10	105813000	4.60904e-08	YWHAZP5	-125949	0.12432	1.36298e-05
756	Ref 14	29895819	Sci Rep	Endo et al., 2018	Asian	11311	-	Double-edged eyelids	rs12570134	10q26.11	10	119284408	8.2e-15	PRDX3	-105596	6.47654e-05	1.5472e-11
757	Ref 5	27560520	PLoS Genet	Shaffer et al., 2016	European	3118	-	Upper facial depth	rs12786942	11q22.1	11	101394764	4.59e-08	MIR3920	125141	NA	2.53762e-06
758	Ref 5	27560520	PLoS Genet	Shaffer et al., 2016	European	3118	-	Upper facial depth	rs71056620	11q22.1	11	101395770	4.59e-08	MIR3920	124135	NA	2.53762e-06
759	Ref 5	27560520	PLoS Genet	Shaffer et al., 2016	European	3118	-	Upper facial depth	rs12792834	11q22.1	11	101396382	4.59e-08	MIR3920	123523	NA	2.53762e-06
760	Ref 8	30174134	J Genet Genomics	Qiao et al., 2018	Eurasian	1712	1675	Eye width	rs1868752	11q24.1	11	122391441	7.7e-09	MIR100HG	165280	0.0235363	2.31702e-05
761	Ref 4	27182965	Nat Genet	Pickrell et al., 2016	European	58000 vs 13000	-	Self-reported chin dimples	rs141753469	12q14.3	12	66397165	5.9e-09	PDCL3P7	-120514	0.0559907	5.52552e-12
762	Ref 11	22341974	Am J Hum Genet	Paternoster et al., 2012	UK	2185	-	enR.yz	rs10746265	12q21.31	12	83420447	4.76e-08	RPL6P25	-268257	0.00482478	1.82066e-06
763	Ref 11	22341974	Am J Hum Genet	Paternoster et al., 2012	UK	2185	-	enR.yz	rs10862567	12q21.31	12	83422351	4.43e-08	RPL6P25	-270161	0.00466511	1.82066e-06
764	Ref 4	27182965	Nat Genet	Pickrell et al., 2016	European	67000	-	Self-reported nose size	rs10779169	12q21.31	12	85967803	3.6e-08	RASSF9	-131394	0.0031749	1.81271e-15
765	Ref 2	31763980	eLife	Xiong et al., 2019	European	10115	-	Pronasale - Right alare	rs7962589	12q24.21	12	115401194	1.218e-08	UBA52P7	191789	0.00375882	2.13914e-08
766	Ref 2	31763980	eLife	Xiong et al., 2019	European	10115	-	Pronasale - Right alare	rs1896328	12q24.21	12	115410955	1.364e-08	UBA52P7	182028	0.00407615	2.13914e-08
767	Ref 7	29921221	BMC Genomics	Cha et al., 2018	Asian	5643	1926	Profile nasal angle	rs10744843	12q24.21	12	115412742	4.73e-08	UBA52P7	180241	0.00303739	2.13914e-08
768	Ref 2	31763980	eLife	Xiong et al., 2019	European	10115	-	Pronasale - Right alare	rs10744843	12q24.21	12	115412742	2.83e-08	UBA52P7	180241	0.00303739	2.13914e-08
769	Ref 2	31763980	eLife	Xiong et al., 2019	European	10115	-	Pronasale - Right alare	rs1896333	12q24.21	12	115414783	3.356e-08	UBA52P7	178200	0.00257484	2.13914e-08
770	Ref 2	31763980	eLife	Xiong et al., 2019	European	10115	-	Pronasale - Right alare	rs1317713	12q24.21	12	115418576	2.378e-10	UBA52P7	174407	3.26301e-05	2.13914e-08
771	Ref 2	31763980	eLife	Xiong et al., 2019	European	10115	-	Pronasale - Right alare	rs1317714	12q24.21	12	115418685	2.231e-10	UBA52P7	174298	3.26301e-05	2.13914e-08
772	Ref 2	31763980	eLife	Xiong et al., 2019	European	10115	-	Pronasale - Right alare	rs1317715	12q24.21	12	115418798	1.894e-10	UBA52P7	174185	3.3588e-05	2.13914e-08
773	Ref 2	31763980	eLife	Xiong et al., 2019	European	10115	-	Pronasale - Right alare	rs56363935	12q24.21	12	115418869	1.97e-10	UBA52P7	174114	0.000134316	2.13914e-08
774	Ref 2	31763980	eLife	Xiong et al., 2019	European	10115	-	Pronasale - Right alare	rs55674676	12q24.21	12	115418874	2.231e-10	UBA52P7	174109	NA	2.13914e-08
775	Ref 2	31763980	eLife	Xiong et al., 2019	European	10115	-	Pronasale - Right alare	rs7957333	12q24.21	12	115419358	2.231e-10	UBA52P7	173625	3.70996e-05	2.13914e-08
776	Ref 2	31763980	eLife	Xiong et al., 2019	European	10115	-	Pronasale - Right alare	rs7975876	12q24.21	12	115419495	5.743e-10	UBA52P7	173488	4.98905e-05	2.13914e-08
777	Ref 2	31763980	eLife	Xiong et al., 2019	European	10115	-	Pronasale - Right alare	rs7973082	12q24.21	12	115419640	1.567e-10	UBA52P7	173343	3.86466e-05	2.13914e-08
778	Ref 2	31763980	eLife	Xiong et al., 2019	European	10115	-	Pronasale - Right alare	rs7957733	12q24.21	12	115419712	1.567e-10	UBA52P7	173271	3.86466e-05	2.13914e-08
779	Ref 2	31763980	eLife	Xiong et al., 2019	European	10115	-	Pronasale - Right alare	rs2098989	12q24.21	12	115419817	1.567e-10	UBA52P7	173166	3.86466e-05	2.13914e-08
780	Ref 2	31763980	eLife	Xiong et al., 2019	European	10115	-	Pronasale - Right alare	rs2098990	12q24.21	12	115419854	1.521e-10	UBA52P7	173129	3.86466e-05	2.13914e-08
781	Ref 2	31763980	eLife	Xiong et al., 2019	European	10115	-	Pronasale - Right alare	rs1863716	12q24.21	12	115420239	1.472e-10	UBA52P7	172744	3.86466e-05	2.13914e-08
782	Ref 2	31763980	eLife	Xiong et al., 2019	European	10115	-	Pronasale - Right alare	rs112907299	12q24.21	12	115420408	1.672e-10	UBA52P7	172575	NA	2.13914e-08
783	Ref 2	31763980	eLife	Xiong et al., 2019	European	10115	-	Pronasale - Right alare	rs1863717	12q24.21	12	115420507	1.569e-10	UBA52P7	172476	3.86466e-05	2.13914e-08
784	Ref 2	31763980	eLife	Xiong et al., 2019	European	10115	-	Pronasale - Right alare	rs1863718	12q24.21	12	115420539	1.558e-10	UBA52P7	172444	3.86466e-05	2.13914e-08
785	Ref 13	28441456	PLoS One	Lee et al., 2017	European	2187	-	-	rs117438382	12q24.23	12	119414563	3.76e-08	LINC00934	-111183	NA	7.78129e-06
786	Ref 4	27182965	Nat Genet	Pickrell et al., 2016	European	58000 vs 13000	-	Self-reported chin dimples	rs73168105	13q12.11	13	22713707	3.3e-13	IPMKP1	124173	0.0384485	1.09761e-06
787	Ref 2	31763980	eLife	Xiong et al., 2019	European	10115	-	Nasion - Pronasale	rs7325564	13q14.3	13	51724663	1.34e-08	TMEM272	120514	0.017243	7.01918e-07
788	Ref 4	27182965	Nat Genet	Pickrell et al., 2016	European	67000	-	Self-reported nose size	rs146188897	13q34	13	110372691	3e-10	COL4A2-AS1	135488	NA	4.32756e-07
789	Ref 5	27560520	PLoS Genet	Shaffer et al., 2016	European	3118	-	Nasal ala length	rs6571511	14q11.2	14	21355139	4.392e-08	CHD8	100987	0.0439725	9.43738e-06
790	Ref 5	27560520	PLoS Genet	Shaffer et al., 2016	European	3118	-	Nasal ala length	rs145837285	14q11.2	14	21355307	3.116e-08	CHD8	100819	NA	9.43738e-06
791	Ref 5	27560520	PLoS Genet	Shaffer et al., 2016	European	3118	-	Nasal ala length	rs8007643	14q11.2	14	21365800	3.358e-08	RAB2B	111160	0.0104325	9.43738e-06
792	Ref 5	27560520	PLoS Genet	Shaffer et al., 2016	European	3118	-	Nasal ala length	rs376158396	14q11.2	14	21367144	3.387e-08	RAB2B	109816	NA	9.43738e-06
793	Ref 5	27560520	PLoS Genet	Shaffer et al., 2016	European	3118	-	Cranial base width	rs79620078	14q21.1	14	37993603	3.059e-08	SSTR1	219464	NA	6.69889e-06
794	Ref 5	27560520	PLoS Genet	Shaffer et al., 2016	European	3118	-	Cranial base width	rs17179162	14q21.1	14	37995268	2.65e-08	SSTR1	217799	NA	6.69889e-06
795	Ref 5	27560520	PLoS Genet	Shaffer et al., 2016	European	3118	-	Cranial base width	rs78404685	14q21.1	14	37996573	3.059e-08	SSTR1	216494	NA	6.69889e-06
796	Ref 5	27560520	PLoS Genet	Shaffer et al., 2016	European	3118	-	Cranial base width	rs148289962	14q21.1	14	38031810	3.603e-08	LINC00517	-129438	NA	6.69889e-06
797	Ref 5	27560520	PLoS Genet	Shaffer et al., 2016	European	3118	-	Cranial base width	rs17106851	14q21.1	14	38037783	1.188e-08	LINC00517	-135411	0.170905	6.69889e-06
798	Ref 5	27560520	PLoS Genet	Shaffer et al., 2016	European	3118	-	Cranial base width	rs79272428	14q21.1	14	38037908	1.005e-08	LINC00517	-135536	0.133878	6.69889e-06
799	Ref 5	27560520	PLoS Genet	Shaffer et al., 2016	European	3118	-	Cranial base width	rs17768417	14q21.1	14	38037985	4.064e-08	LINC00517	-135613	NA	6.69889e-06
800	Ref 5	27560520	PLoS Genet	Shaffer et al., 2016	European	3118	-	Cranial base width	rs17106852	14q21.1	14	38038467	1.005e-08	LINC00517	-136095	0.13043	6.69889e-06
801	Ref 5	27560520	PLoS Genet	Shaffer et al., 2016	European	3118	-	Cranial base width	rs76078220	14q21.1	14	38038779	1.188e-08	LINC00517	-136407	0.213661	6.69889e-06
802	Ref 5	27560520	PLoS Genet	Shaffer et al., 2016	European	3118	-	Cranial base width	rs144877466	14q21.1	14	38038970	2.25e-08	LINC00517	-136598	0.213661	6.69889e-06
803	Ref 5	27560520	PLoS Genet	Shaffer et al., 2016	European	3118	-	Cranial base width	rs17768423	14q21.1	14	38040320	3.405e-08	TTC6	1122	NA	6.69889e-06
804	Ref 5	27560520	PLoS Genet	Shaffer et al., 2016	European	3118	-	Cranial base width	rs17768434	14q21.1	14	38041869	3.405e-08	LINC00517	-139497	NA	6.69889e-06
805	Ref 5	27560520	PLoS Genet	Shaffer et al., 2016	European	3118	-	Cranial base width	rs719022	14q21.1	14	38042720	3.405e-08	TTC6	-1278	NA	6.69889e-06
806	Ref 5	27560520	PLoS Genet	Shaffer et al., 2016	European	3118	-	Cranial base width	rs79146338	14q21.1	14	38043442	2.139e-08	LINC00517	-141070	0.0145822	6.69889e-06
807	Ref 5	27560520	PLoS Genet	Shaffer et al., 2016	European	3118	-	Cranial base width	rs56374777	14q21.1	14	38043780	1.561e-08	LINC00517	-141408	NA	6.69889e-06
808	Ref 5	27560520	PLoS Genet	Shaffer et al., 2016	European	3118	-	Cranial base width	rs56104307	14q21.1	14	38044264	1.846e-08	LINC00517	-141892	NA	6.69889e-06
809	Ref 4	27182965	Nat Genet	Pickrell et al., 2016	European	58000 vs 13000	-	Self-reported chin dimples	rs72678242	14q22.2	14	54255509	6e-32	CDKN3	164709	NA	2.38605e-07
810	Ref 4	27182965	Nat Genet	Pickrell et al., 2016	European	67000	-	Self-reported nose size	rs2224309	14q32.13	14	95333677	3.8e-09	CLMN	-13769	0.0527627	1.25013e-05
811	Ref 4	27182965	Nat Genet	Pickrell et al., 2016	European	58000 vs 13000	-	Self-reported chin dimples	rs7161418	14q32.13	14	95479888	1.4e-09	LINC02318	102417	0.00299905	1.00009e-05
812	Ref 2	31763980	eLife	Xiong et al., 2019	European	10115	-	Nasion - Pronasale	rs1989285	14q32.2	14	98384536	4.538e-08	LINC02295	-245294	0.108961	5.09007e-06
813	Ref 4	27182965	Nat Genet	Pickrell et al., 2016	European	58000 vs 13000	-	Self-reported chin dimples	rs6494598	15q13.3	15	32995467	5.6e-45	HNRNPA1P71	17601	0.03238	3.15016e-06
814	Ref 3	27560698	PLoS Genet	Cole et al., 2016	African	3631	2679	Allometry	rs12908400	15q25.3	15	85573175	2.36e-08	AKAP13	176183	0.0400462	2.72216e-07
815	Ref 3	27560698	PLoS Genet	Cole et al., 2016	African	3631	2679	Allometry	rs12909111	15q25.3	15	85604325	2.52e-09	AKAP13	145033	0.0164928	2.72216e-07
816	Ref 4	27182965	Nat Genet	Pickrell et al., 2016	European	58000 vs 13000	-	Self-reported chin dimples	rs7167736	15q26.3	15	101206637	8.8e-13	LRRK1	-128380	0.00382911	1.63652e-05
817	Ref 13	28441456	PLoS One	Lee et al., 2017	European	2187	-	-	rs62031988	16p12.1	16	27017494	2.01e-08	EEF1A1P38	117685	NA	3.25648e-06
818	Ref 2	31763980	eLife	Xiong et al., 2019	European	10115	-	Right exocanthioNasion - Left cheilion	rs16949899	16q12.1	16	51564939	3.35e-08	LINC01571	223269	0.0393029	2.61241e-06
819	Ref 2	31763980	eLife	Xiong et al., 2019	European	10115	-	Left alare - Labliale superius	rs4783815	16q12.2	16	53618502	7.1e-09	AKTIP	-114091	0.0362797	2.20325e-07
820	Ref 2	31763980	eLife	Xiong et al., 2019	European	10115	-	Pronasale - Labliale superius	rs4784321	16q12.2	16	53636408	4.832e-08	AKTIP	-131997	0.000239574	2.20325e-07
821	Ref 2	31763980	eLife	Xiong et al., 2019	European	10115	-	Left alare - Labliale superius	rs2241179	16q12.2	16	53645393	3.928e-08	AKTIP	-140982	0.14627	2.20325e-07
822	Ref 2	31763980	eLife	Xiong et al., 2019	European	10115	-	Left alare - Labliale superius	rs9922174	16q12.2	16	53645831	1.751e-08	AKTIP	-141420	2.59141e-05	2.20325e-07
823	Ref 2	31763980	eLife	Xiong et al., 2019	European	10115	-	Left alare - Labliale superius	rs9929804	16q12.2	16	53645837	1.751e-08	AKTIP	-141426	2.98226e-05	2.20325e-07
824	Ref 2	31763980	eLife	Xiong et al., 2019	European	10115	-	Pronasale - Labliale superius	rs55662133	16q12.2	16	53646672	4.16e-08	AKTIP	-142261	0.005057	2.20325e-07
825	Ref 2	31763980	eLife	Xiong et al., 2019	European	10115	-	Left alare - Labliale superius	rs8059593	16q12.2	16	53646691	1.687e-08	AKTIP	-142280	4.14269e-05	2.20325e-07
826	Ref 2	31763980	eLife	Xiong et al., 2019	European	10115	-	Left alare - Labliale superius	rs8050354	16q12.2	16	53649167	3.238e-08	AKTIP	-144756	0.200331	2.20325e-07
827	Ref 2	31763980	eLife	Xiong et al., 2019	European	10115	-	Left alare - Labliale superius	rs6499635	16q12.2	16	53655148	3.268e-08	AKTIP	-150737	0.20272	2.20325e-07
828	Ref 2	31763980	eLife	Xiong et al., 2019	European	10115	-	Left alare - Labliale superius	rs11322448	16q12.2	16	53658308	3.132e-08	AKTIP	-153897	NA	2.20325e-07
829	Ref 2	31763980	eLife	Xiong et al., 2019	European	10115	-	Left alare - Labliale superius	rs2388231	16q12.2	16	53660481	3.762e-08	AKTIP	-156070	0.126057	2.20325e-07
830	Ref 2	31763980	eLife	Xiong et al., 2019	European	10115	-	Left alare - Labliale superius	rs13329973	16q12.2	16	53660865	3.762e-08	AKTIP	-156454	0.166337	2.20325e-07
831	Ref 2	31763980	eLife	Xiong et al., 2019	European	10115	-	Left alare - Labliale superius	rs1077352	16q12.2	16	53665336	3.662e-08	AKTIP	-160925	0.17873	2.20325e-07
832	Ref 2	31763980	eLife	Xiong et al., 2019	European	10115	-	Left alare - Labliale superius	rs7203525	16q12.2	16	53672354	2.416e-08	AKTIP	-167943	5.71659e-05	2.20325e-07
833	Ref 2	31763980	eLife	Xiong et al., 2019	European	10115	-	Left alare - Labliale superius	rs9928935	16q12.2	16	53685738	2.056e-08	AKTIP	-181327	8.05221e-05	2.20325e-07
834	Ref 2	31763980	eLife	Xiong et al., 2019	European	10115	-	Left alare - Labliale superius	rs9925121	16q12.2	16	53689677	2.056e-08	RPGRIP1L	14261	0.000105296	2.20325e-07
835	Ref 2	31763980	eLife	Xiong et al., 2019	European	10115	-	Left alare - Labliale superius	rs4467070	16q12.2	16	53697023	2.409e-08	AKTIP	-192612	0.00185094	2.20325e-07
836	Ref 2	31763980	eLife	Xiong et al., 2019	European	10115	-	Left alare - Labliale superius	rs4310844	16q12.2	16	53715308	3.344e-08	RPGRIP1L	-11370	0.177825	2.20325e-07
837	Ref 2	31763980	eLife	Xiong et al., 2019	European	10115	-	Left alare - Labliale superius	rs2892489	16q12.2	16	53724767	2.517e-08	RPGRIP1L	-20829	0.145888	2.20325e-07
838	Ref 2	31763980	eLife	Xiong et al., 2019	European	10115	-	Left alare - Labliale superius	rs7188089	16q12.2	16	53731009	2.123e-08	AKTIP	-226598	0.00643629	2.20325e-07
839	Ref 2	31763980	eLife	Xiong et al., 2019	European	10115	-	Left alare - Labliale superius	rs7404301	16q12.2	16	53735382	3.486e-09	AKTIP	-230971	0.008783	2.20325e-07
840	Ref 4	27182965	Nat Genet	Pickrell et al., 2016	European	58000 vs 13000	-	Self-reported chin dimples	rs80067372	17p13.1	17	7452751	1.2e-11	ACAP1	-101274	0.119347	6.66455e-06
841	Ref 4	27182965	Nat Genet	Pickrell et al., 2016	European	58000 vs 13000	-	Self-reported chin dimples	rs11650175	17q24.1	17	63743649	1.1e-14	EEF1DP7	-106536	0.00473488	2.26773e-06
842	Ref 2	31763980	eLife	Xiong et al., 2019	European	10115	-	Right endocanthioNasion - Pronasale	rs141271147	17q24.3	17	69106979	5.861e-09	SEC24AP1	-11480	0.0704187	5.2828e-06
843	Ref 2	31763980	eLife	Xiong et al., 2019	European	10115	-	Pronasale - Left endocanthion	rs141271147	17q24.3	17	69106979	7.346e-10	SEC24AP1	-11480	0.0704187	5.2828e-06
844	Ref 2	31763980	eLife	Xiong et al., 2019	European	10115	-	Right endocanthioNasion - Pronasale	rs11650165	17q24.3	17	69109617	3.018e-09	ABCA10	135229	0.0127876	5.2828e-06
845	Ref 2	31763980	eLife	Xiong et al., 2019	European	10115	-	Pronasale - Left endocanthion	rs11650165	17q24.3	17	69109617	2.637e-10	ABCA10	135229	0.0127876	5.2828e-06
846	Ref 2	31763980	eLife	Xiong et al., 2019	European	10115	-	Right endocanthioNasion - Pronasale	rs4793528	17q24.3	17	69110772	4.279e-09	MIR4524B	-11116	0.00229407	5.2828e-06
847	Ref 2	31763980	eLife	Xiong et al., 2019	European	10115	-	Pronasale - Left endocanthion	rs4793528	17q24.3	17	69110772	3.436e-10	MIR4524B	-11116	0.00229407	5.2828e-06
848	Ref 2	31763980	eLife	Xiong et al., 2019	European	10115	-	Right endocanthioNasion - Pronasale	rs9674957	17q24.3	17	69111097	1.216e-09	MIR4524B	-11441	0.00105772	5.2828e-06
849	Ref 2	31763980	eLife	Xiong et al., 2019	European	10115	-	Pronasale - Left endocanthion	rs9674957	17q24.3	17	69111097	3.638e-11	MIR4524B	-11441	0.00105772	5.2828e-06
850	Ref 2	31763980	eLife	Xiong et al., 2019	European	10115	-	Right endocanthioNasion - Pronasale	rs8077906	17q24.3	17	69112232	6.783e-10	MIR4524B	-12576	0.00236426	5.2828e-06
851	Ref 2	31763980	eLife	Xiong et al., 2019	European	10115	-	Pronasale - Left endocanthion	rs8077906	17q24.3	17	69112232	2.997e-11	MIR4524B	-12576	0.00236426	5.2828e-06
852	Ref 2	31763980	eLife	Xiong et al., 2019	European	10115	-	Right endocanthioNasion - Pronasale	rs8066875	17q24.3	17	69113576	4.216e-09	ABCA10	131270	0.0144994	5.2828e-06
853	Ref 2	31763980	eLife	Xiong et al., 2019	European	10115	-	Pronasale - Left endocanthion	rs8066875	17q24.3	17	69113576	3.728e-10	ABCA10	131270	0.0144994	5.2828e-06
854	Ref 2	31763980	eLife	Xiong et al., 2019	European	10115	-	Right endocanthioNasion - Pronasale	rs4328484	17q24.3	17	69116229	3.767e-09	ABCA10	128617	0.00130265	5.2828e-06
855	Ref 2	31763980	eLife	Xiong et al., 2019	European	10115	-	Pronasale - Left endocanthion	rs4328484	17q24.3	17	69116229	3.465e-10	ABCA10	128617	0.00130265	5.2828e-06
856	Ref 2	31763980	eLife	Xiong et al., 2019	European	10115	-	Pronasale - Left endocanthion	rs1014000	17q24.3	17	69121844	1.878e-08	ABCA10	123002	0.00257667	5.2828e-06
857	Ref 2	31763980	eLife	Xiong et al., 2019	European	10115	-	Pronasale - Left endocanthion	rs1013999	17q24.3	17	69121934	4.779e-08	ABCA10	122912	0.0176086	5.2828e-06
858	Ref 2	31763980	eLife	Xiong et al., 2019	European	10115	-	Pronasale - Left endocanthion	rs17824565	17q24.3	17	69122467	4.18e-08	ABCA10	122379	0.0205063	5.2828e-06
859	Ref 2	31763980	eLife	Xiong et al., 2019	European	10115	-	Pronasale - Left endocanthion	rs17224666	17q24.3	17	69122479	3.728e-08	ABCA10	122367	0.0205063	5.2828e-06
860	Ref 2	31763980	eLife	Xiong et al., 2019	European	10115	-	Pronasale - Left endocanthion	rs9783828	17q24.3	17	69122692	3.22e-08	ABCA10	122154	0.0205063	5.2828e-06
861	Ref 2	31763980	eLife	Xiong et al., 2019	European	10115	-	Pronasale - Left endocanthion	rs9783825	17q24.3	17	69123013	4.18e-08	ABCA10	121833	0.0205063	5.2828e-06
862	Ref 4	27182965	Nat Genet	Pickrell et al., 2016	European	58000 vs 13000	-	Self-reported chin dimples	rs56347314	17q24.3	17	69123105	5.4e-12	ABCA10	121741	0.0157469	5.2828e-06
863	Ref 2	31763980	eLife	Xiong et al., 2019	European	10115	-	Pronasale - Left endocanthion	rs9302932	17q24.3	17	69123558	2.768e-08	ABCA10	121288	0.0205063	5.2828e-06
864	Ref 2	31763980	eLife	Xiong et al., 2019	European	10115	-	Pronasale - Left endocanthion	rs2367257	17q24.3	17	69123683	2.768e-08	ABCA10	121163	0.0220055	5.2828e-06
865	Ref 2	31763980	eLife	Xiong et al., 2019	European	10115	-	Pronasale - Left endocanthion	rs2886913	17q24.3	17	69123690	3.428e-08	ABCA10	121156	0.0182505	5.2828e-06
866	Ref 2	31763980	eLife	Xiong et al., 2019	European	10115	-	Pronasale - Left endocanthion	rs2367258	17q24.3	17	69123740	2.768e-08	ABCA10	121106	0.0220055	5.2828e-06
867	Ref 2	31763980	eLife	Xiong et al., 2019	European	10115	-	Pronasale - Left endocanthion	rs4793333	17q24.3	17	69124309	1.69e-08	ABCA10	120537	0.0166783	5.2828e-06
868	Ref 2	31763980	eLife	Xiong et al., 2019	European	10115	-	Pronasale - Left endocanthion	rs8081862	17q24.3	17	69124419	2.768e-08	ABCA10	120427	0.0169395	5.2828e-06
869	Ref 2	31763980	eLife	Xiong et al., 2019	European	10115	-	Pronasale - Left endocanthion	rs111244787	17q24.3	17	69124474	3.015e-08	ABCA10	120372	NA	5.2828e-06
870	Ref 2	31763980	eLife	Xiong et al., 2019	European	10115	-	Pronasale - Left endocanthion	rs6501439	17q24.3	17	69124883	2.768e-08	ABCA10	119963	0.0198308	5.2828e-06
871	Ref 2	31763980	eLife	Xiong et al., 2019	European	10115	-	Pronasale - Left endocanthion	rs6501440	17q24.3	17	69125031	2.703e-08	ABCA10	119815	0.0198308	5.2828e-06
872	Ref 2	31763980	eLife	Xiong et al., 2019	European	10115	-	Pronasale - Left endocanthion	rs6501441	17q24.3	17	69125085	2.768e-08	ABCA10	119761	0.0214445	5.2828e-06
873	Ref 2	31763980	eLife	Xiong et al., 2019	European	10115	-	Pronasale - Left endocanthion	rs6501442	17q24.3	17	69125141	2.768e-08	ABCA10	119705	0.0198308	5.2828e-06
874	Ref 2	31763980	eLife	Xiong et al., 2019	European	10115	-	Pronasale - Left endocanthion	rs6501443	17q24.3	17	69125156	2.768e-08	ABCA10	119690	0.0198308	5.2828e-06
875	Ref 2	31763980	eLife	Xiong et al., 2019	European	10115	-	Pronasale - Left endocanthion	rs4793530	17q24.3	17	69125262	2.768e-08	ABCA10	119584	0.0198308	5.2828e-06
876	Ref 2	31763980	eLife	Xiong et al., 2019	European	10115	-	Pronasale - Left endocanthion	rs7206958	17q24.3	17	69125506	2.929e-08	ABCA10	119340	0.0198582	5.2828e-06
877	Ref 2	31763980	eLife	Xiong et al., 2019	European	10115	-	Pronasale - Left endocanthion	rs11654749	17q24.3	17	69125605	1.73e-08	ABCA10	119241	0.000355989	5.2828e-06
878	Ref 2	31763980	eLife	Xiong et al., 2019	European	10115	-	Pronasale - Left endocanthion	rs8073978	17q24.3	17	69126952	2.948e-08	ABCA10	117894	0.0158371	5.2828e-06
879	Ref 2	31763980	eLife	Xiong et al., 2019	European	10115	-	Pronasale - Left endocanthion	rs8074021	17q24.3	17	69127019	2.246e-08	ABCA10	117827	0.0158371	5.2828e-06
880	Ref 2	31763980	eLife	Xiong et al., 2019	European	10115	-	Pronasale - Left endocanthion	rs9908315	17q24.3	17	69127567	2.444e-08	ABCA10	117279	0.0153298	5.2828e-06
881	Ref 2	31763980	eLife	Xiong et al., 2019	European	10115	-	Pronasale - Left endocanthion	rs9906627	17q24.3	17	69127569	2.151e-08	ABCA10	117277	0.0268813	5.2828e-06
882	Ref 2	31763980	eLife	Xiong et al., 2019	European	10115	-	Right endocanthioNasion - Pronasale	rs11871327	17q24.3	17	69127674	1.126e-09	ABCA10	117172	0.00906557	5.2828e-06
883	Ref 2	31763980	eLife	Xiong et al., 2019	European	10115	-	Pronasale - Left endocanthion	rs11871327	17q24.3	17	69127674	1.133e-09	ABCA10	117172	0.00906557	5.2828e-06
884	Ref 2	31763980	eLife	Xiong et al., 2019	European	10115	-	Pronasale - Left endocanthion	rs11868971	17q24.3	17	69127772	2.82e-08	ABCA10	117074	0.0158371	5.2828e-06
885	Ref 2	31763980	eLife	Xiong et al., 2019	European	10115	-	Pronasale - Left endocanthion	rs34171878	17q24.3	17	69127820	1.061e-08	ABCA10	117026	0.0172849	5.2828e-06
886	Ref 2	31763980	eLife	Xiong et al., 2019	European	10115	-	Pronasale - Left endocanthion	rs56229089	17q24.3	17	69127851	7.842e-09	ABCA10	116995	0.0160226	5.2828e-06
887	Ref 2	31763980	eLife	Xiong et al., 2019	European	10115	-	Pronasale - Left endocanthion	rs55873433	17q24.3	17	69127973	1.831e-08	ABCA10	116873	0.0304447	5.2828e-06
888	Ref 2	31763980	eLife	Xiong et al., 2019	European	10115	-	Right endocanthioNasion - Pronasale	rs72866756	17q24.3	17	69128980	1.773e-09	ABCA10	115866	0.000538155	5.2828e-06
889	Ref 2	31763980	eLife	Xiong et al., 2019	European	10115	-	Pronasale - Left endocanthion	rs72866756	17q24.3	17	69128980	1.584e-09	ABCA10	115866	0.000538155	5.2828e-06
890	Ref 2	31763980	eLife	Xiong et al., 2019	European	10115	-	Right endocanthioNasion - Pronasale	rs28526842	17q24.3	17	69129071	1.294e-09	ABCA10	115775	0.000548349	5.2828e-06
891	Ref 2	31763980	eLife	Xiong et al., 2019	European	10115	-	Pronasale - Left endocanthion	rs28526842	17q24.3	17	69129071	1.288e-09	ABCA10	115775	0.000548349	5.2828e-06
892	Ref 2	31763980	eLife	Xiong et al., 2019	European	10115	-	Right endocanthioNasion - Pronasale	rs11653132	17q24.3	17	69129831	1.513e-09	ABCA10	115015	0.0031457	5.2828e-06
893	Ref 2	31763980	eLife	Xiong et al., 2019	European	10115	-	Pronasale - Left endocanthion	rs11653132	17q24.3	17	69129831	1.249e-09	ABCA10	115015	0.0031457	5.2828e-06
894	Ref 2	31763980	eLife	Xiong et al., 2019	European	10115	-	Right endocanthioNasion - Pronasale	rs11654295	17q24.3	17	69130537	1.108e-09	ABCA6	11358	0.000298582	5.2828e-06
895	Ref 2	31763980	eLife	Xiong et al., 2019	European	10115	-	Pronasale - Left endocanthion	rs11654295	17q24.3	17	69130537	1.129e-09	ABCA6	11358	0.000298582	5.2828e-06
896	Ref 2	31763980	eLife	Xiong et al., 2019	European	10115	-	Right endocanthioNasion - Pronasale	rs4398141	17q24.3	17	69130703	1.291e-09	ABCA6	11192	0.000284946	5.2828e-06
897	Ref 2	31763980	eLife	Xiong et al., 2019	European	10115	-	Pronasale - Left endocanthion	rs4398141	17q24.3	17	69130703	1.247e-09	ABCA6	11192	0.000284946	5.2828e-06
898	Ref 2	31763980	eLife	Xiong et al., 2019	European	10115	-	Right endocanthioNasion - Pronasale	rs4471727	17q24.3	17	69130715	1.287e-09	ABCA6	11180	0.000211385	5.2828e-06
899	Ref 2	31763980	eLife	Xiong et al., 2019	European	10115	-	Pronasale - Left endocanthion	rs4471727	17q24.3	17	69130715	1.251e-09	ABCA6	11180	0.000211385	5.2828e-06
900	Ref 2	31763980	eLife	Xiong et al., 2019	European	10115	-	Right endocanthioNasion - Pronasale	rs4300694	17q24.3	17	69130835	8.768e-10	ABCA6	11060	0.000578001	5.2828e-06
901	Ref 2	31763980	eLife	Xiong et al., 2019	European	10115	-	Pronasale - Left endocanthion	rs4300694	17q24.3	17	69130835	7.882e-10	ABCA6	11060	0.000578001	5.2828e-06
902	Ref 2	31763980	eLife	Xiong et al., 2019	European	10115	-	Right endocanthioNasion - Pronasale	rs7501691	17q24.3	17	69131057	9.284e-10	ABCA6	10838	0.000162949	5.2828e-06
903	Ref 2	31763980	eLife	Xiong et al., 2019	European	10115	-	Pronasale - Left endocanthion	rs7501691	17q24.3	17	69131057	1.093e-09	ABCA6	10838	0.000162949	5.2828e-06
904	Ref 2	31763980	eLife	Xiong et al., 2019	European	10115	-	Pronasale - Left endocanthion	rs2367260	17q24.3	17	69131304	1.332e-08	ABCA6	10591	0.000181953	5.2828e-06
905	Ref 2	31763980	eLife	Xiong et al., 2019	European	10115	-	Pronasale - Left endocanthion	rs2367261	17q24.3	17	69131305	1.09e-08	ABCA6	10590	0.0745117	5.2828e-06
906	Ref 2	31763980	eLife	Xiong et al., 2019	European	10115	-	Right endocanthioNasion - Pronasale	rs28523317	17q24.3	17	69131693	1.293e-09	ABCA6	10202	0.000169304	5.2828e-06
907	Ref 2	31763980	eLife	Xiong et al., 2019	European	10115	-	Pronasale - Left endocanthion	rs28523317	17q24.3	17	69131693	1.211e-09	ABCA6	10202	0.000169304	5.2828e-06
908	Ref 2	31763980	eLife	Xiong et al., 2019	European	10115	-	Pronasale - Left endocanthion	rs8076830	17q24.3	17	69131908	2.337e-08	ABCA10	112938	0.0089241	5.2828e-06
909	Ref 2	31763980	eLife	Xiong et al., 2019	European	10115	-	Pronasale - Left endocanthion	rs9906588	17q24.3	17	69132487	2.835e-08	ABCA10	112359	0.00945775	5.2828e-06
910	Ref 2	31763980	eLife	Xiong et al., 2019	European	10115	-	Right endocanthioNasion - Pronasale	rs4793531	17q24.3	17	69133306	3.669e-10	ABCA10	111540	0.0544874	5.2828e-06
911	Ref 2	31763980	eLife	Xiong et al., 2019	European	10115	-	Pronasale - Left endocanthion	rs4793531	17q24.3	17	69133306	3.985e-10	ABCA10	111540	0.0544874	5.2828e-06
912	Ref 2	31763980	eLife	Xiong et al., 2019	European	10115	-	Right endocanthioNasion - Pronasale	rs11656229	17q24.3	17	69134042	1.116e-09	ABCA10	110804	0.000106231	5.2828e-06
913	Ref 2	31763980	eLife	Xiong et al., 2019	European	10115	-	Pronasale - Left endocanthion	rs11656229	17q24.3	17	69134042	8.393e-10	ABCA10	110804	0.000106231	5.2828e-06
914	Ref 2	31763980	eLife	Xiong et al., 2019	European	10115	-	Right endocanthioNasion - Pronasale	rs28690329	17q24.3	17	69134553	8.735e-10	ABCA10	110293	0.000145343	5.2828e-06
915	Ref 2	31763980	eLife	Xiong et al., 2019	European	10115	-	Pronasale - Left endocanthion	rs28690329	17q24.3	17	69134553	8.714e-10	ABCA10	110293	0.000145343	5.2828e-06
916	Ref 2	31763980	eLife	Xiong et al., 2019	European	10115	-	Pronasale - Left endocanthion	rs28579305	17q24.3	17	69134696	1.52e-08	ABCA10	110150	0.0802826	5.2828e-06
917	Ref 2	31763980	eLife	Xiong et al., 2019	European	10115	-	Right endocanthioNasion - Pronasale	rs11656479	17q24.3	17	69134716	3.992e-08	ABCA10	110130	0.00128044	5.2828e-06
918	Ref 2	31763980	eLife	Xiong et al., 2019	European	10115	-	Pronasale - Left endocanthion	rs11656479	17q24.3	17	69134716	7.787e-09	ABCA10	110130	0.00128044	5.2828e-06
919	Ref 2	31763980	eLife	Xiong et al., 2019	European	10115	-	Right endocanthioNasion - Pronasale	rs11656520	17q24.3	17	69135025	1.758e-09	ABCA10	109821	0.000131703	5.2828e-06
920	Ref 2	31763980	eLife	Xiong et al., 2019	European	10115	-	Pronasale - Left endocanthion	rs11656520	17q24.3	17	69135025	1.192e-09	ABCA10	109821	0.000131703	5.2828e-06
921	Ref 2	31763980	eLife	Xiong et al., 2019	European	10115	-	Right endocanthioNasion - Pronasale	rs9902159	17q24.3	17	69135356	1.528e-09	ABCA10	109490	0.000128319	5.2828e-06
922	Ref 2	31763980	eLife	Xiong et al., 2019	European	10115	-	Pronasale - Left endocanthion	rs9902159	17q24.3	17	69135356	1.099e-09	ABCA10	109490	0.000128319	5.2828e-06
923	Ref 2	31763980	eLife	Xiong et al., 2019	European	10115	-	Right endocanthioNasion - Pronasale	rs9900242	17q24.3	17	69135630	1.415e-09	ABCA10	109216	0.000130177	5.2828e-06
924	Ref 2	31763980	eLife	Xiong et al., 2019	European	10115	-	Pronasale - Left endocanthion	rs9900242	17q24.3	17	69135630	9.812e-10	ABCA10	109216	0.000130177	5.2828e-06
925	Ref 2	31763980	eLife	Xiong et al., 2019	European	10115	-	Right endocanthioNasion - Pronasale	rs11653076	17q24.3	17	69136188	6.21e-10	ABCA10	108658	0.0188452	5.2828e-06
926	Ref 2	31763980	eLife	Xiong et al., 2019	European	10115	-	Pronasale - Left endocanthion	rs11653076	17q24.3	17	69136188	6.833e-10	ABCA10	108658	0.0188452	5.2828e-06
927	Ref 2	31763980	eLife	Xiong et al., 2019	European	10115	-	Pronasale - Left endocanthion	rs59674517	17q24.3	17	69136395	4.333e-08	ABCA10	108451	NA	5.2828e-06
928	Ref 2	31763980	eLife	Xiong et al., 2019	European	10115	-	Right endocanthioNasion - Pronasale	rs11077549	17q24.3	17	69137307	5.442e-10	ABCA10	107539	0.000131011	5.2828e-06
929	Ref 2	31763980	eLife	Xiong et al., 2019	European	10115	-	Pronasale - Left endocanthion	rs11077549	17q24.3	17	69137307	6.61e-10	ABCA10	107539	0.000131011	5.2828e-06
930	Ref 2	31763980	eLife	Xiong et al., 2019	European	10115	-	Right endocanthioNasion - Pronasale	rs9908442	17q24.3	17	69137947	4.033e-10	ABCA10	106899	0.000159124	5.2828e-06
931	Ref 2	31763980	eLife	Xiong et al., 2019	European	10115	-	Pronasale - Left endocanthion	rs9908442	17q24.3	17	69137947	4.989e-10	ABCA10	106899	0.000159124	5.2828e-06
932	Ref 2	31763980	eLife	Xiong et al., 2019	European	10115	-	Right endocanthioNasion - Pronasale	rs4793334	17q24.3	17	69137981	4.733e-10	ABCA10	106865	0.000131011	5.2828e-06
933	Ref 2	31763980	eLife	Xiong et al., 2019	European	10115	-	Pronasale - Left endocanthion	rs4793334	17q24.3	17	69137981	5.743e-10	ABCA10	106865	0.000131011	5.2828e-06
934	Ref 2	31763980	eLife	Xiong et al., 2019	European	10115	-	Right endocanthioNasion - Pronasale	rs17178034	17q24.3	17	69138242	5.367e-10	ABCA10	106604	0.000135308	5.2828e-06
935	Ref 2	31763980	eLife	Xiong et al., 2019	European	10115	-	Pronasale - Left endocanthion	rs17178034	17q24.3	17	69138242	6.625e-10	ABCA10	106604	0.000135308	5.2828e-06
936	Ref 2	31763980	eLife	Xiong et al., 2019	European	10115	-	Right endocanthioNasion - Pronasale	rs17178041	17q24.3	17	69138254	4.532e-10	ABCA10	106592	1.55874e-05	5.2828e-06
937	Ref 2	31763980	eLife	Xiong et al., 2019	European	10115	-	Pronasale - Left endocanthion	rs17178041	17q24.3	17	69138254	5.349e-10	ABCA10	106592	1.55874e-05	5.2828e-06
938	Ref 2	31763980	eLife	Xiong et al., 2019	European	10115	-	Right endocanthioNasion - Pronasale	rs2058083	17q24.3	17	69138402	4.983e-10	ABCA10	106444	0.000135308	5.2828e-06
939	Ref 2	31763980	eLife	Xiong et al., 2019	European	10115	-	Pronasale - Left endocanthion	rs2058083	17q24.3	17	69138402	6.323e-10	ABCA10	106444	0.000135308	5.2828e-06
940	Ref 2	31763980	eLife	Xiong et al., 2019	European	10115	-	Right endocanthioNasion - Pronasale	rs2058084	17q24.3	17	69139016	9.113e-10	ABCA10	105830	0.000132371	5.2828e-06
941	Ref 2	31763980	eLife	Xiong et al., 2019	European	10115	-	Pronasale - Left endocanthion	rs2058084	17q24.3	17	69139016	7.522e-10	ABCA10	105830	0.000132371	5.2828e-06
942	Ref 2	31763980	eLife	Xiong et al., 2019	European	10115	-	Right endocanthioNasion - Pronasale	rs2058085	17q24.3	17	69139046	7.645e-10	ABCA10	105800	1.55874e-05	5.2828e-06
943	Ref 2	31763980	eLife	Xiong et al., 2019	European	10115	-	Pronasale - Left endocanthion	rs2058085	17q24.3	17	69139046	6.012e-10	ABCA10	105800	1.55874e-05	5.2828e-06
944	Ref 2	31763980	eLife	Xiong et al., 2019	European	10115	-	Right endocanthioNasion - Pronasale	rs58506674	17q24.3	17	69139271	9.083e-10	ABCA10	105575	0.000132371	5.2828e-06
945	Ref 2	31763980	eLife	Xiong et al., 2019	European	10115	-	Pronasale - Left endocanthion	rs58506674	17q24.3	17	69139271	7.597e-10	ABCA10	105575	0.000132371	5.2828e-06
946	Ref 2	31763980	eLife	Xiong et al., 2019	European	10115	-	Right endocanthioNasion - Pronasale	rs11654896	17q24.3	17	69139330	9.083e-10	ABCA10	105516	0.000132371	5.2828e-06
947	Ref 2	31763980	eLife	Xiong et al., 2019	European	10115	-	Pronasale - Left endocanthion	rs11654896	17q24.3	17	69139330	7.597e-10	ABCA10	105516	0.000132371	5.2828e-06
948	Ref 2	31763980	eLife	Xiong et al., 2019	European	10115	-	Right endocanthioNasion - Pronasale	rs11655964	17q24.3	17	69139351	1.445e-09	ABCA10	105495	0.000132676	5.2828e-06
949	Ref 2	31763980	eLife	Xiong et al., 2019	European	10115	-	Pronasale - Left endocanthion	rs11655964	17q24.3	17	69139351	7.238e-10	ABCA10	105495	0.000132676	5.2828e-06
950	Ref 2	31763980	eLife	Xiong et al., 2019	European	10115	-	Right endocanthioNasion - Pronasale	rs11655006	17q24.3	17	69139582	7.79e-10	ABCA10	105264	0.00202975	5.2828e-06
951	Ref 2	31763980	eLife	Xiong et al., 2019	European	10115	-	Pronasale - Left endocanthion	rs11655006	17q24.3	17	69139582	7.488e-10	ABCA10	105264	0.00202975	5.2828e-06
952	Ref 2	31763980	eLife	Xiong et al., 2019	European	10115	-	Right endocanthioNasion - Pronasale	rs59181466	17q24.3	17	69140219	8.812e-10	ABCA10	104627	0.000132371	5.2828e-06
953	Ref 2	31763980	eLife	Xiong et al., 2019	European	10115	-	Pronasale - Left endocanthion	rs59181466	17q24.3	17	69140219	8.087e-10	ABCA10	104627	0.000132371	5.2828e-06
954	Ref 2	31763980	eLife	Xiong et al., 2019	European	10115	-	Right endocanthioNasion - Pronasale	rs11657344	17q24.3	17	69140465	6.699e-10	ABCA10	104381	0.03311	5.2828e-06
955	Ref 2	31763980	eLife	Xiong et al., 2019	European	10115	-	Pronasale - Left endocanthion	rs11657344	17q24.3	17	69140465	7.091e-10	ABCA10	104381	0.03311	5.2828e-06
956	Ref 2	31763980	eLife	Xiong et al., 2019	European	10115	-	Right endocanthioNasion - Pronasale	rs7216323	17q24.3	17	69140932	8.505e-10	ABCA10	103914	0.0802926	5.2828e-06
957	Ref 2	31763980	eLife	Xiong et al., 2019	European	10115	-	Pronasale - Left endocanthion	rs7216323	17q24.3	17	69140932	6.124e-10	ABCA10	103914	0.0802926	5.2828e-06
958	Ref 2	31763980	eLife	Xiong et al., 2019	European	10115	-	Right endocanthioNasion - Pronasale	rs7221230	17q24.3	17	69140949	9.119e-10	ABCA10	103897	0.000132371	5.2828e-06
959	Ref 2	31763980	eLife	Xiong et al., 2019	European	10115	-	Pronasale - Left endocanthion	rs7221230	17q24.3	17	69140949	6.958e-10	ABCA10	103897	0.000132371	5.2828e-06
960	Ref 2	31763980	eLife	Xiong et al., 2019	European	10115	-	Right endocanthioNasion - Pronasale	rs9907587	17q24.3	17	69141710	9.785e-10	ABCA10	103136	0.000142964	5.2828e-06
961	Ref 2	31763980	eLife	Xiong et al., 2019	European	10115	-	Pronasale - Left endocanthion	rs9907587	17q24.3	17	69141710	1.162e-09	ABCA10	103136	0.000142964	5.2828e-06
962	Ref 2	31763980	eLife	Xiong et al., 2019	European	10115	-	Right endocanthioNasion - Pronasale	rs17178062	17q24.3	17	69142190	8.814e-10	ABCA10	102656	0.000155725	5.2828e-06
963	Ref 2	31763980	eLife	Xiong et al., 2019	European	10115	-	Pronasale - Left endocanthion	rs17178062	17q24.3	17	69142190	8.817e-10	ABCA10	102656	0.000155725	5.2828e-06
964	Ref 2	31763980	eLife	Xiong et al., 2019	European	10115	-	Right endocanthioNasion - Pronasale	rs9915190	17q24.3	17	69142627	4.975e-10	ABCA10	102219	0.000132371	5.2828e-06
965	Ref 2	31763980	eLife	Xiong et al., 2019	European	10115	-	Pronasale - Left endocanthion	rs9915190	17q24.3	17	69142627	6.935e-10	ABCA10	102219	0.000132371	5.2828e-06
966	Ref 2	31763980	eLife	Xiong et al., 2019	European	10115	-	Right endocanthioNasion - Pronasale	rs2159036	17q24.3	17	69143663	4.764e-10	ABCA9-AS1	-100879	1.5857e-05	5.2828e-06
967	Ref 2	31763980	eLife	Xiong et al., 2019	European	10115	-	Pronasale - Left endocanthion	rs2159036	17q24.3	17	69143663	4.188e-10	ABCA9-AS1	-100879	1.5857e-05	5.2828e-06
968	Ref 2	31763980	eLife	Xiong et al., 2019	European	10115	-	Right endocanthioNasion - Pronasale	rs2041113	17q24.3	17	69144191	4.11e-10	ABCA10	100655	1.41821e-05	5.2828e-06
969	Ref 2	31763980	eLife	Xiong et al., 2019	European	10115	-	Pronasale - Left endocanthion	rs2041113	17q24.3	17	69144191	6.114e-10	ABCA10	100655	1.41821e-05	5.2828e-06
970	Ref 2	31763980	eLife	Xiong et al., 2019	European	10115	-	Right endocanthioNasion - Pronasale	rs2041114	17q24.3	17	69144616	2.826e-08	ABCA10	100230	0.0241211	5.2828e-06
971	Ref 2	31763980	eLife	Xiong et al., 2019	European	10115	-	Pronasale - Left endocanthion	rs2041114	17q24.3	17	69144616	4.074e-09	ABCA10	100230	0.0241211	5.2828e-06
972	Ref 2	31763980	eLife	Xiong et al., 2019	European	10115	-	Right endocanthioNasion - Pronasale	rs723338	17q24.3	17	69145412	2.127e-08	ABCA9-AS1	-102628	0.00801373	5.2828e-06
973	Ref 2	31763980	eLife	Xiong et al., 2019	European	10115	-	Pronasale - Left endocanthion	rs723338	17q24.3	17	69145412	4.706e-09	ABCA9-AS1	-102628	0.00801373	5.2828e-06
974	Ref 2	31763980	eLife	Xiong et al., 2019	European	10115	-	Right endocanthioNasion - Pronasale	rs956219	17q24.3	17	69145706	2.205e-08	ABCA9-AS1	-102922	0.0106322	5.2828e-06
975	Ref 2	31763980	eLife	Xiong et al., 2019	European	10115	-	Pronasale - Left endocanthion	rs956219	17q24.3	17	69145706	5.036e-09	ABCA9-AS1	-102922	0.0106322	5.2828e-06
976	Ref 2	31763980	eLife	Xiong et al., 2019	European	10115	-	Right endocanthioNasion - Pronasale	rs28703253	17q24.3	17	69145803	2.205e-08	ABCA9-AS1	-103019	0.0106322	5.2828e-06
977	Ref 2	31763980	eLife	Xiong et al., 2019	European	10115	-	Pronasale - Left endocanthion	rs28703253	17q24.3	17	69145803	5.036e-09	ABCA9-AS1	-103019	0.0106322	5.2828e-06
978	Ref 2	31763980	eLife	Xiong et al., 2019	European	10115	-	Right endocanthioNasion - Pronasale	rs28514850	17q24.3	17	69146035	2.527e-08	ABCA9-AS1	-103251	0.0109685	5.2828e-06
979	Ref 2	31763980	eLife	Xiong et al., 2019	European	10115	-	Pronasale - Left endocanthion	rs28514850	17q24.3	17	69146035	5.741e-09	ABCA9-AS1	-103251	0.0109685	5.2828e-06
980	Ref 2	31763980	eLife	Xiong et al., 2019	European	10115	-	Right endocanthioNasion - Pronasale	rs8081602	17q24.3	17	69146078	2.205e-08	ABCA9-AS1	-103294	0.0109854	5.2828e-06
981	Ref 2	31763980	eLife	Xiong et al., 2019	European	10115	-	Pronasale - Left endocanthion	rs8081602	17q24.3	17	69146078	5.036e-09	ABCA9-AS1	-103294	0.0109854	5.2828e-06
982	Ref 2	31763980	eLife	Xiong et al., 2019	European	10115	-	Right endocanthioNasion - Pronasale	rs8081751	17q24.3	17	69146167	2.581e-08	ABCA9-AS1	-103383	0.00954623	5.2828e-06
983	Ref 2	31763980	eLife	Xiong et al., 2019	European	10115	-	Pronasale - Left endocanthion	rs8081751	17q24.3	17	69146167	6.186e-09	ABCA9-AS1	-103383	0.00954623	5.2828e-06
984	Ref 2	31763980	eLife	Xiong et al., 2019	European	10115	-	Right endocanthioNasion - Pronasale	rs8080184	17q24.3	17	69146242	2.205e-08	ABCA9-AS1	-103458	0.0118983	5.2828e-06
985	Ref 2	31763980	eLife	Xiong et al., 2019	European	10115	-	Pronasale - Left endocanthion	rs8080184	17q24.3	17	69146242	5.036e-09	ABCA9-AS1	-103458	0.0118983	5.2828e-06
986	Ref 2	31763980	eLife	Xiong et al., 2019	European	10115	-	Right endocanthioNasion - Pronasale	rs2041115	17q24.3	17	69146426	2.205e-08	ABCA9-AS1	-103642	0.011696	5.2828e-06
987	Ref 2	31763980	eLife	Xiong et al., 2019	European	10115	-	Pronasale - Left endocanthion	rs2041115	17q24.3	17	69146426	5.036e-09	ABCA9-AS1	-103642	0.011696	5.2828e-06
988	Ref 2	31763980	eLife	Xiong et al., 2019	European	10115	-	Right endocanthioNasion - Pronasale	rs8064263	17q24.3	17	69146829	1.604e-08	ABCA9-AS1	-104045	0.00529738	5.2828e-06
989	Ref 2	31763980	eLife	Xiong et al., 2019	European	10115	-	Pronasale - Left endocanthion	rs8064263	17q24.3	17	69146829	4.174e-09	ABCA9-AS1	-104045	0.00529738	5.2828e-06
990	Ref 2	31763980	eLife	Xiong et al., 2019	European	10115	-	Right endocanthioNasion - Pronasale	rs9897865	17q24.3	17	69147075	2.17e-08	ABCA9-AS1	-104291	0.00693804	5.2828e-06
991	Ref 2	31763980	eLife	Xiong et al., 2019	European	10115	-	Pronasale - Left endocanthion	rs9897865	17q24.3	17	69147075	5.419e-09	ABCA9-AS1	-104291	0.00693804	5.2828e-06
992	Ref 2	31763980	eLife	Xiong et al., 2019	European	10115	-	Right endocanthioNasion - Pronasale	rs9897358	17q24.3	17	69147541	1.635e-08	ABCA9-AS1	-104757	0.00693804	5.2828e-06
993	Ref 2	31763980	eLife	Xiong et al., 2019	European	10115	-	Pronasale - Left endocanthion	rs9897358	17q24.3	17	69147541	3.687e-09	ABCA9-AS1	-104757	0.00693804	5.2828e-06
994	Ref 2	31763980	eLife	Xiong et al., 2019	European	10115	-	Right endocanthioNasion - Pronasale	rs9906121	17q24.3	17	69147745	1.366e-08	ABCA9-AS1	-104961	0.00637851	5.2828e-06
995	Ref 2	31763980	eLife	Xiong et al., 2019	European	10115	-	Pronasale - Left endocanthion	rs9906121	17q24.3	17	69147745	3.385e-09	ABCA9-AS1	-104961	0.00637851	5.2828e-06
996	Ref 2	31763980	eLife	Xiong et al., 2019	European	10115	-	Right endocanthioNasion - Pronasale	rs9900302	17q24.3	17	69147779	1.61e-08	ABCA9-AS1	-104995	0.00693804	5.2828e-06
997	Ref 2	31763980	eLife	Xiong et al., 2019	European	10115	-	Pronasale - Left endocanthion	rs9900302	17q24.3	17	69147779	3.642e-09	ABCA9-AS1	-104995	0.00693804	5.2828e-06
998	Ref 2	31763980	eLife	Xiong et al., 2019	European	10115	-	Right endocanthioNasion - Pronasale	rs11651469	17q24.3	17	69148518	1.973e-08	ABCA9-AS1	-105734	0.0361202	5.2828e-06
999	Ref 2	31763980	eLife	Xiong et al., 2019	European	10115	-	Pronasale - Left endocanthion	rs11651469	17q24.3	17	69148518	4.288e-09	ABCA9-AS1	-105734	0.0361202	5.2828e-06
1000	Ref 2	31763980	eLife	Xiong et al., 2019	European	10115	-	Right endocanthioNasion - Pronasale	rs11651501	17q24.3	17	69148557	2.498e-08	ABCA9-AS1	-105773	0.0509881	5.2828e-06
1001	Ref 2	31763980	eLife	Xiong et al., 2019	European	10115	-	Pronasale - Left endocanthion	rs11651501	17q24.3	17	69148557	5.967e-09	ABCA9-AS1	-105773	0.0509881	5.2828e-06
1002	Ref 2	31763980	eLife	Xiong et al., 2019	European	10115	-	Right endocanthioNasion - Pronasale	rs72866795	17q24.3	17	69148916	4.549e-08	ABCA9-AS1	-106132	0.0023855	5.2828e-06
1003	Ref 2	31763980	eLife	Xiong et al., 2019	European	10115	-	Right endocanthioNasion - Pronasale	rs9899201	17q24.3	17	69149542	2.678e-08	ABCA9-AS1	-106758	0.0277001	5.2828e-06
1004	Ref 2	31763980	eLife	Xiong et al., 2019	European	10115	-	Pronasale - Left endocanthion	rs9899201	17q24.3	17	69149542	9.102e-09	ABCA9-AS1	-106758	0.0277001	5.2828e-06
1005	Ref 2	31763980	eLife	Xiong et al., 2019	European	10115	-	Right endocanthioNasion - Pronasale	rs2058086	17q24.3	17	69151197	3.527e-08	ABCA9-AS1	-108413	0.0388955	5.2828e-06
1006	Ref 2	31763980	eLife	Xiong et al., 2019	European	10115	-	Pronasale - Left endocanthion	rs2058086	17q24.3	17	69151197	1.34e-08	ABCA9-AS1	-108413	0.0388955	5.2828e-06
1007	Ref 2	31763980	eLife	Xiong et al., 2019	European	10115	-	Pronasale - Left endocanthion	rs9909762	17q24.3	17	69159488	1.667e-08	ABCA9-AS1	-116704	0.0101556	5.2828e-06
1008	Ref 2	31763980	eLife	Xiong et al., 2019	European	10115	-	Right endocanthioNasion - Pronasale	rs9910829	17q24.3	17	69159576	4.02e-08	ABCA9-AS1	-116792	0.0239378	5.2828e-06
1009	Ref 2	31763980	eLife	Xiong et al., 2019	European	10115	-	Pronasale - Left endocanthion	rs9910829	17q24.3	17	69159576	1.225e-08	ABCA9-AS1	-116792	0.0239378	5.2828e-06
1010	Ref 2	31763980	eLife	Xiong et al., 2019	European	10115	-	Right endocanthioNasion - Pronasale	rs7220274	17q24.3	17	69159766	4.292e-08	ABCA9-AS1	-116982	0.0122277	5.2828e-06
1011	Ref 2	31763980	eLife	Xiong et al., 2019	European	10115	-	Pronasale - Left endocanthion	rs7220274	17q24.3	17	69159766	1.287e-08	ABCA9-AS1	-116982	0.0122277	5.2828e-06
1012	Ref 2	31763980	eLife	Xiong et al., 2019	European	10115	-	Right endocanthioNasion - Pronasale	rs28519385	17q24.3	17	69160305	4.777e-08	ABCA9-AS1	-117521	0.00729587	5.2828e-06
1013	Ref 2	31763980	eLife	Xiong et al., 2019	European	10115	-	Pronasale - Left endocanthion	rs28519385	17q24.3	17	69160305	1.558e-08	ABCA9-AS1	-117521	0.00729587	5.2828e-06
1014	Ref 2	31763980	eLife	Xiong et al., 2019	European	10115	-	Right endocanthioNasion - Pronasale	rs17224833	17q24.3	17	69160474	3.242e-08	ABCA9-AS1	-117690	0.00686822	5.2828e-06
1015	Ref 2	31763980	eLife	Xiong et al., 2019	European	10115	-	Pronasale - Left endocanthion	rs17224833	17q24.3	17	69160474	9.809e-09	ABCA9-AS1	-117690	0.00686822	5.2828e-06
1016	Ref 2	31763980	eLife	Xiong et al., 2019	European	10115	-	Right endocanthioNasion - Pronasale	rs2108534	17q24.3	17	69160899	3.247e-08	ABCA9-AS1	-118115	0.0115335	5.2828e-06
1017	Ref 2	31763980	eLife	Xiong et al., 2019	European	10115	-	Pronasale - Left endocanthion	rs2108534	17q24.3	17	69160899	1.195e-08	ABCA9-AS1	-118115	0.0115335	5.2828e-06
1018	Ref 2	31763980	eLife	Xiong et al., 2019	European	10115	-	Right endocanthioNasion - Pronasale	rs8182284	17q24.3	17	69161390	3.689e-08	ABCA9	-100441	0.00985091	5.2828e-06
1019	Ref 2	31763980	eLife	Xiong et al., 2019	European	10115	-	Right endocanthioNasion - Pronasale	rs8182286	17q24.3	17	69161553	3.445e-08	ABCA9	-100604	0.0108306	5.2828e-06
1020	Ref 2	31763980	eLife	Xiong et al., 2019	European	10115	-	Pronasale - Left endocanthion	rs8182286	17q24.3	17	69161553	1.275e-08	ABCA9	-100604	0.0108306	5.2828e-06
1021	Ref 2	31763980	eLife	Xiong et al., 2019	European	10115	-	Right endocanthioNasion - Pronasale	rs10712335	17q24.3	17	69164251	4.539e-08	ABCA9	-103302	NA	5.2828e-06
1022	Ref 2	31763980	eLife	Xiong et al., 2019	European	10115	-	Pronasale - Left endocanthion	rs10712335	17q24.3	17	69164251	1.592e-08	ABCA9	-103302	NA	5.2828e-06
1023	Ref 2	31763980	eLife	Xiong et al., 2019	European	10115	-	Pronasale - Left endocanthion	rs4793533	17q24.3	17	69164470	2.65e-08	ABCA9	-103521	0.00123973	5.2828e-06
1024	Ref 2	31763980	eLife	Xiong et al., 2019	European	10115	-	Pronasale - Left endocanthion	rs68181052	17q24.3	17	69165749	1.407e-08	ABCA9	-104800	0.00967596	5.2828e-06
1025	Ref 2	31763980	eLife	Xiong et al., 2019	European	10115	-	Pronasale - Left endocanthion	rs2367263	17q24.3	17	69166287	1.929e-08	ABCA9	-105338	0.00592623	5.2828e-06
1026	Ref 2	31763980	eLife	Xiong et al., 2019	European	10115	-	Right endocanthioNasion - Pronasale	rs1859964	17q24.3	17	69166570	4.188e-08	ABCA9	-105621	0.00592623	5.2828e-06
1027	Ref 2	31763980	eLife	Xiong et al., 2019	European	10115	-	Pronasale - Left endocanthion	rs1859964	17q24.3	17	69166570	1.369e-08	ABCA9	-105621	0.00592623	5.2828e-06
1028	Ref 2	31763980	eLife	Xiong et al., 2019	European	10115	-	Pronasale - Left endocanthion	rs1859965	17q24.3	17	69167094	1.474e-08	ABCA9	-106145	0.00562426	5.2828e-06
1029	Ref 2	31763980	eLife	Xiong et al., 2019	European	10115	-	Right endocanthioNasion - Pronasale	rs6501446	17q24.3	17	69168057	2.671e-08	ABCA9	-107108	0.00214357	5.2828e-06
1030	Ref 2	31763980	eLife	Xiong et al., 2019	European	10115	-	Pronasale - Left endocanthion	rs6501446	17q24.3	17	69168057	1.216e-08	ABCA9	-107108	0.00214357	5.2828e-06
1031	Ref 2	31763980	eLife	Xiong et al., 2019	European	10115	-	Right endocanthioNasion - Pronasale	rs4239156	17q24.3	17	69168380	3.555e-08	ABCA9	-107431	0.00554927	5.2828e-06
1032	Ref 2	31763980	eLife	Xiong et al., 2019	European	10115	-	Pronasale - Left endocanthion	rs4239156	17q24.3	17	69168380	1.369e-08	ABCA9	-107431	0.00554927	5.2828e-06
1033	Ref 2	31763980	eLife	Xiong et al., 2019	European	10115	-	Right endocanthioNasion - Pronasale	rs4438347	17q24.3	17	69168405	3.924e-08	ABCA9	-107456	0.00214357	5.2828e-06
1034	Ref 2	31763980	eLife	Xiong et al., 2019	European	10115	-	Pronasale - Left endocanthion	rs4438347	17q24.3	17	69168405	1.534e-08	ABCA9	-107456	0.00214357	5.2828e-06
1035	Ref 2	31763980	eLife	Xiong et al., 2019	European	10115	-	Right endocanthioNasion - Pronasale	rs4793335	17q24.3	17	69168690	4.978e-08	ABCA9	-107741	0.173278	5.2828e-06
1036	Ref 2	31763980	eLife	Xiong et al., 2019	European	10115	-	Pronasale - Left endocanthion	rs9891611	17q24.3	17	69169249	2.046e-08	ABCA9	-108300	0.00226219	5.2828e-06
1037	Ref 2	31763980	eLife	Xiong et al., 2019	European	10115	-	Right endocanthioNasion - Pronasale	rs9913988	17q24.3	17	69180057	4.659e-08	ABCA9	-119108	0.0168464	5.2828e-06
1038	Ref 2	31763980	eLife	Xiong et al., 2019	European	10115	-	Pronasale - Left endocanthion	rs9913988	17q24.3	17	69180057	1.131e-08	ABCA9	-119108	0.0168464	5.2828e-06
1039	Ref 2	31763980	eLife	Xiong et al., 2019	European	10115	-	Pronasale - Left endocanthion	rs758106	17q24.3	17	69181002	1.23e-08	ABCA9	-120053	0.017677	5.2828e-06
1040	Ref 2	31763980	eLife	Xiong et al., 2019	European	10115	-	Right endocanthioNasion - Pronasale	rs740408	17q24.3	17	69181095	4.305e-08	ABCA9	-120146	0.000450459	5.2828e-06
1041	Ref 2	31763980	eLife	Xiong et al., 2019	European	10115	-	Pronasale - Left endocanthion	rs2886915	17q24.3	17	69182160	1.185e-08	ABCA9	-121211	0.017677	5.2828e-06
1042	Ref 2	31763980	eLife	Xiong et al., 2019	European	10115	-	Pronasale - Left endocanthion	rs2003060	17q24.3	17	69182292	1.185e-08	ABCA9	-121343	0.017677	5.2828e-06
1043	Ref 2	31763980	eLife	Xiong et al., 2019	European	10115	-	Right endocanthioNasion - Pronasale	rs9891648	17q24.3	17	69184951	4.751e-08	ABCA9	-124002	0.0202999	5.2828e-06
1044	Ref 2	31763980	eLife	Xiong et al., 2019	European	10115	-	Pronasale - Left endocanthion	rs9891648	17q24.3	17	69184951	1.133e-08	ABCA9	-124002	0.0202999	5.2828e-06
1045	Ref 2	31763980	eLife	Xiong et al., 2019	European	10115	-	Right endocanthioNasion - Pronasale	rs9898150	17q24.3	17	69185194	4.353e-08	ABCA9	-124245	0.0154077	5.2828e-06
1046	Ref 2	31763980	eLife	Xiong et al., 2019	European	10115	-	Pronasale - Left endocanthion	rs6501451	17q24.3	17	69193130	2.905e-08	SNRPGP4	125831	0.022275	5.2828e-06
1047	Ref 2	31763980	eLife	Xiong et al., 2019	European	10115	-	Right endocanthioNasion - Pronasale	rs17178377	17q24.3	17	69198132	3.733e-08	SEC24AP1	-102633	0.0656923	5.2828e-06
1048	Ref 2	31763980	eLife	Xiong et al., 2019	European	10115	-	Pronasale - Left endocanthion	rs11655744	17q24.3	17	69199055	1.218e-08	SEC24AP1	-103556	0.0039297	5.2828e-06
1049	Ref 2	31763980	eLife	Xiong et al., 2019	European	10115	-	Pronasale - Left endocanthion	rs2367266	17q24.3	17	69199986	1.296e-08	MIR4524B	-100330	0.0039297	5.2828e-06
1050	Ref 2	31763980	eLife	Xiong et al., 2019	European	10115	-	Right endocanthioNasion - Pronasale	rs11658666	17q24.3	17	69202013	3.75e-08	MIR4524B	-102357	0.00802423	5.2828e-06
1051	Ref 2	31763980	eLife	Xiong et al., 2019	European	10115	-	Pronasale - Left endocanthion	rs9916542	17q24.3	17	69239120	4.716e-08	MIR4524B	-139464	0.014986	5.2828e-06
1052	Ref 7	29921221	BMC Genomics	Cha et al., 2018	Asian	5643	1926	Profile nasal angle	rs2159042	17q24.3	17	69409328	2.17e-11	MAP2K6	144537	0.0381892	5.2828e-06
1053	Ref 7	29921221	BMC Genomics	Cha et al., 2018	Asian	5643	1926	Profile nasal area	rs2159042	17q24.3	17	69409328	2.95e-11	MAP2K6	144537	0.0381892	5.2828e-06
1054	Ref 7	29921221	BMC Genomics	Cha et al., 2018	Asian	5643	1926	Nasal tip protrusion	rs2159042	17q24.3	17	69409328	1.37e-09	MAP2K6	144537	0.0381892	5.2828e-06
1055	Ref 7	29921221	BMC Genomics	Cha et al., 2018	Asian	5643	1926	Profile nasal angle	rs2024070	17q24.3	17	69419930	3.06e-11	SNRPGP4	-100969	0.0218005	5.2828e-06
1056	Ref 7	29921221	BMC Genomics	Cha et al., 2018	Asian	5643	1926	Profile nasal area	rs2024070	17q24.3	17	69419930	5.45e-11	SNRPGP4	-100969	0.0218005	5.2828e-06
1057	Ref 7	29921221	BMC Genomics	Cha et al., 2018	Asian	5643	1926	Nasal tip protrusion	rs2024070	17q24.3	17	69419930	8.18e-10	SNRPGP4	-100969	0.0218005	5.2828e-06
1058	Ref 2	31763980	eLife	Xiong et al., 2019	European	10115	-	Right alare - Left cheilion	rs35473710	17q24.3	17	69761368	3.952e-08	LINC01483	141632	NA	3.51869e-07
1059	Ref 4	27182965	Nat Genet	Pickrell et al., 2016	European	67000	-	Self-reported nose size	rs34091987	17q24.3	17	70025586	3.1e-08	KCNJ16	110022	0.0583403	3.51869e-07
1060	Ref 7	29921221	BMC Genomics	Cha et al., 2018	Asian	5643	1926	Profile nasal angle	rs2193054	17q24.3	17	70025808	6.17e-17	KCNJ16	109800	0.00191248	3.51869e-07
1061	Ref 7	29921221	BMC Genomics	Cha et al., 2018	Asian	5643	1926	Nasal tip protrusion	rs2193054	17q24.3	17	70025808	5.34e-09	KCNJ16	109800	0.00191248	3.51869e-07
1062	Ref 7	29921221	BMC Genomics	Cha et al., 2018	Asian	5643	1926	Profile nasal angle	rs2193054	17q24.3	17	70025808	6.17e-17	KCNJ16	109800	0.00191248	3.51869e-07
1063	Ref 7	29921221	BMC Genomics	Cha et al., 2018	Asian	5643	1926	Nasolabial angle	rs2193054	17q24.3	17	70025808	5.21e-09	KCNJ16	109800	0.00191248	3.51869e-07
1064	Ref 7	29921221	BMC Genomics	Cha et al., 2018	Asian	5643	1926	Nasal tip protrusion	rs2193054	17q24.3	17	70025808	5.34e-09	KCNJ16	109800	0.00191248	3.51869e-07
1065	Ref 7	29921221	BMC Genomics	Cha et al., 2018	Asian	5643	1926	Profile nasal angle	rs2058742	17q24.3	17	70040546	8.41e-14	KCNJ2-AS1	128856	0.0244202	3.51869e-07
1066	Ref 7	29921221	BMC Genomics	Cha et al., 2018	Asian	5643	1926	Nasolabial angle	rs2058742	17q24.3	17	70040546	4.3e-08	KCNJ2-AS1	128856	0.0244202	3.51869e-07
1067	Ref 7	29921221	BMC Genomics	Cha et al., 2018	Asian	5643	1926	Nasal tip protrusion	rs2058742	17q24.3	17	70040546	2.09e-10	KCNJ2-AS1	128856	0.0244202	3.51869e-07
1068	Ref 15	24869959	JAMA Dermatol	Jacobs et al., 2014	European	5578	1053 Twins	Sagging eyelids recessive-model	rs4076011	18p11.31	18	3925960	2.7e-08	DLGAP1-AS3	-28891	0.0317124	2.05182e-06
1069	Ref 15	24869959	JAMA Dermatol	Jacobs et al., 2014	European	5578	1053 Twins	Sagging eyelids recessive-model	rs8096287	18p11.31	18	3939083	2.1e-08	DLGAP1-AS2	-330747	0.0418784	2.05182e-06
1070	Ref 15	24869959	JAMA Dermatol	Jacobs et al., 2014	European	5578	1053 Twins	Sagging eyelids recessive-model	rs11876749	18p11.31	18	3942901	1.7e-08	DLGAP1-AS2	-334565	0.0150249	2.05182e-06
1071	Ref 4	27182965	Nat Genet	Pickrell et al., 2016	European	58000 vs 13000	-	Self-reported chin dimples	rs7243821	18q21.2	18	52655531	6.5e-15	VN1R76P	-235887	0.00168918	6.6246e-06
1072	Ref 4	27182965	Nat Genet	Pickrell et al., 2016	European	58000 vs 13000	-	Self-reported chin dimples	rs55700449	19q12	19	30982164	2.8e-15	LINC01791	242979	NA	1.6885e-06
1073	Ref 8	30174134	J Genet Genomics	Qiao et al., 2018	Eurasian	1712	1675	Nasal bridge and tip morphology	rs3920540	20p12.3	20	7067737	4.67e-08	LINC01428	186465	0.0755391	3.97812e-06
1074	Ref 4	27182965	Nat Genet	Pickrell et al., 2016	European	58000 vs 13000	-	Self-reported chin dimples	rs2073323	20p12.1	20	13514433	6.1e-14	GAPDHP2	-120759	0.000333768	3.45519e-08
1075	Ref 5	27560520	PLoS Genet	Shaffer et al., 2016	European	3118	-	Nasal width	rs2424390	20p11.22	20	21626626	3.01e-08	NKX2-2	-112562	0.0213814	1.48725e-08
1076	Ref 5	27560520	PLoS Genet	Shaffer et al., 2016	European	3118	-	Nasal width	rs34086200	20p11.22	20	21627343	3.01e-08	NKX2-2	-113279	NA	1.48725e-08
1077	Ref 5	27560520	PLoS Genet	Shaffer et al., 2016	European	3118	-	Nasal width	rs56988119	20p11.22	20	21628246	3.01e-08	NKX2-2	-114182	NA	1.48725e-08
1078	Ref 5	27560520	PLoS Genet	Shaffer et al., 2016	European	3118	-	Nasal width	rs2424391	20p11.22	20	21628585	3.01e-08	SLC25A6P1	114492	0.0249952	1.48725e-08
1079	Ref 5	27560520	PLoS Genet	Shaffer et al., 2016	European	3118	-	Nasal width	rs2424392	20p11.22	20	21628941	2.68e-08	SLC25A6P1	114136	0.0200265	1.48725e-08
1080	Ref 5	27560520	PLoS Genet	Shaffer et al., 2016	European	3118	-	Nasal width	rs2424395	20p11.22	20	21630191	3.22e-08	SLC25A6P1	112886	0.0198364	1.48725e-08
1081	Ref 5	27560520	PLoS Genet	Shaffer et al., 2016	European	3118	-	Nasal width	rs2424397	20p11.22	20	21631236	3.22e-08	SLC25A6P1	111841	0.0270908	1.48725e-08
1082	Ref 5	27560520	PLoS Genet	Shaffer et al., 2016	European	3118	-	Nasal width	rs2424399	20p11.22	20	21632544	2.62e-08	SLC25A6P1	110533	0.00752389	1.48725e-08
1083	Ref 5	27560520	PLoS Genet	Shaffer et al., 2016	European	3118	-	Nasal width	rs6047565	20p11.22	20	21657601	3.12e-08	NKX2-2	-143537	0.0392185	1.48725e-08
1084	Ref 2	31763980	eLife	Xiong et al., 2019	European	10115	-	Left alare - Right alare	rs6047838	20p11.22	20	22033919	1.277e-08	LINC01427	250110	1.1403e-05	1.48725e-08
1085	Ref 2	31763980	eLife	Xiong et al., 2019	European	10115	-	Left alare - Right alare	rs16983329	20p11.22	20	22035196	1.598e-09	LINC01427	248833	1.48725e-08	1.48725e-08
1086	Ref 2	31763980	eLife	Xiong et al., 2019	European	10115	-	Left alare - Right alare	rs16983337	20p11.22	20	22036534	5.602e-09	LINC01427	247495	3.87707e-08	1.48725e-08
1087	Ref 2	31763980	eLife	Xiong et al., 2019	European	10115	-	Left alare - Right alare	rs6036025	20p11.22	20	22039867	8.07e-09	LINC01427	244162	2.40842e-08	1.48725e-08
1088	Ref 9	27193062	Nature Communications	Adhikari et al., 2016	Latin American	6000	-	Nose Wing Breadth	rs927833	20p11.22	20	22041576	1.05e-09	LINC01427	242453	2.40842e-08	1.48725e-08
1089	Ref 2	31763980	eLife	Xiong et al., 2019	European	10115	-	Left alare - Right alare	rs927833	20p11.22	20	22041576	1.158e-08	LINC01427	242453	2.40842e-08	1.48725e-08
1090	Ref 2	31763980	eLife	Xiong et al., 2019	European	10115	-	Left alare - Right alare	rs17739870	20p11.22	20	22067013	1.828e-08	LINC01427	217016	NA	1.48725e-08
1091	Ref 2	31763980	eLife	Xiong et al., 2019	European	10115	-	Left alare - Right alare	rs1028444	20p11.22	20	22267057	7.811e-11	LINC01427	16972	0.0234036	1.48725e-08
1092	Ref 2	31763980	eLife	Xiong et al., 2019	European	10115	-	Left alare - Right alare	rs1028445	20p11.22	20	22267093	6.682e-11	LINC01427	16936	0.0356576	1.48725e-08
1093	Ref 2	31763980	eLife	Xiong et al., 2019	European	10115	-	Left alare - Right alare	rs6047999	20p11.22	20	22268483	7.466e-11	LINC01427	15546	0.00731875	1.48725e-08
1094	Ref 2	31763980	eLife	Xiong et al., 2019	European	10115	-	Left alare - Right alare	rs1832371	20p11.22	20	22271088	8.234e-11	LINC01427	12941	0.0310088	1.48725e-08
1095	Ref 2	31763980	eLife	Xiong et al., 2019	European	10115	-	Left alare - Right alare	rs139354005	20p11.22	20	22271180	7.944e-11	LINC01427	12849	NA	1.48725e-08
1096	Ref 2	31763980	eLife	Xiong et al., 2019	European	10115	-	Left alare - Right alare	rs140924439	20p11.22	20	22272805	9.439e-11	LINC01427	11224	NA	1.48725e-08
1097	Ref 2	31763980	eLife	Xiong et al., 2019	European	10115	-	Left alare - Right alare	rs62202817	20p11.22	20	22273719	5.586e-11	LINC01427	10310	0.00212579	1.48725e-08
1098	Ref 2	31763980	eLife	Xiong et al., 2019	European	10115	-	Left alare - Right alare	rs980970	20p11.22	20	22274929	5.172e-11	LINC01432	-200275	0.00194592	1.48725e-08
1099	Ref 2	31763980	eLife	Xiong et al., 2019	European	10115	-	Left alare - Right alare	rs4813451	20p11.22	20	22276298	5.067e-11	LINC01432	-201644	0.000265949	1.48725e-08
1100	Ref 2	31763980	eLife	Xiong et al., 2019	European	10115	-	Left alare - Right alare	rs4813452	20p11.22	20	22276812	6.717e-11	LINC01432	-202158	0.000386891	1.48725e-08
1101	Ref 2	31763980	eLife	Xiong et al., 2019	European	10115	-	Left alare - Right alare	rs1035986	20p11.22	20	22277098	6.717e-11	LINC01432	-202444	0.0163731	1.48725e-08
1102	Ref 2	31763980	eLife	Xiong et al., 2019	European	10115	-	Left alare - Right alare	rs1035987	20p11.22	20	22277867	4.281e-11	LINC01432	-203213	0.00344183	1.48725e-08
1103	Ref 2	31763980	eLife	Xiong et al., 2019	European	10115	-	Left alare - Right alare	rs6113620	20p11.22	20	22280349	4.938e-11	LINC01432	-205695	0.00198608	1.48725e-08
1104	Ref 2	31763980	eLife	Xiong et al., 2019	European	10115	-	Left alare - Right alare	rs6113622	20p11.22	20	22280602	6.613e-11	LINC01432	-205948	0.00970292	1.48725e-08
1105	Ref 2	31763980	eLife	Xiong et al., 2019	European	10115	-	Left alare - Right alare	rs17192817	20p11.22	20	22281872	6.598e-11	LINC01432	-207218	0.00217304	1.48725e-08
1106	Ref 2	31763980	eLife	Xiong et al., 2019	European	10115	-	Left alare - Right alare	rs17192831	20p11.22	20	22281953	4.938e-11	LINC01432	-207299	0.00236367	1.48725e-08
1107	Ref 2	31763980	eLife	Xiong et al., 2019	European	10115	-	Left alare - Right alare	rs62202820	20p11.22	20	22283237	3.41e-11	LINC01432	-208583	0.00309247	1.48725e-08
1108	Ref 2	31763980	eLife	Xiong et al., 2019	European	10115	-	Left alare - Right alare	rs2180687	20p11.22	20	22283849	3.968e-11	LINC01427	180	0.00295272	1.48725e-08
1109	Ref 2	31763980	eLife	Xiong et al., 2019	European	10115	-	Left alare - Right alare	rs4813453	20p11.22	20	22284558	3.362e-11	LINC01432	-209904	0.00321953	1.48725e-08
1110	Ref 2	31763980	eLife	Xiong et al., 2019	European	10115	-	Left alare - Right alare	rs4813454	20p11.22	20	22284722	2.316e-11	LINC01432	-210068	0.00615156	1.48725e-08
1111	Ref 2	31763980	eLife	Xiong et al., 2019	European	10115	-	Left alare - Right alare	rs6113624	20p11.22	20	22286429	2.652e-11	LINC01432	-211775	9.46706e-05	1.48725e-08
1112	Ref 2	31763980	eLife	Xiong et al., 2019	European	10115	-	Left alare - Right alare	rs62202846	20p11.22	20	22288387	5.52e-11	LINC01432	-213733	0.00856748	1.48725e-08
1113	Ref 2	31763980	eLife	Xiong et al., 2019	European	10115	-	Left alare - Right alare	rs8124887	20p11.22	20	22290779	1.181e-10	LINC01432	-216125	0.0108284	1.48725e-08
1114	Ref 2	31763980	eLife	Xiong et al., 2019	European	10115	-	Left alare - Right alare	rs4815103	20p11.22	20	22291218	1.196e-10	LINC01432	-216564	0.000181753	1.48725e-08
1115	Ref 7	29921221	BMC Genomics	Cha et al., 2018	Asian	5643	1926	Subnasal width	rs2206437	20q12	20	37992740	1.61e-09	CTNNBL1	-120611	0.0266812	4.00948e-06
1116	Ref 7	29921221	BMC Genomics	Cha et al., 2018	Asian	5643	1926	Subnasal width	rs2206437	20q12	20	37992740	1.61e-09	CTNNBL1	-120611	0.0266812	4.00948e-06
1117	Ref 4	27182965	Nat Genet	Pickrell et al., 2016	European	58000 vs 13000	-	Self-reported chin dimples	rs6028446	20q12	20	38101544	2.1e-22	VSTM2L	-156194	0.00103863	4.00948e-06
1118	Ref 5	27560520	PLoS Genet	Shaffer et al., 2016	European	3118	-	Cranial base width	rs6129564	20q12	20	38904202	1.648e-09	ACTR5	-131682	0.0231391	1.54477e-05
1119	Ref 4	27182965	Nat Genet	Pickrell et al., 2016	European	67000	-	Self-reported nose size	rs35130793	20q13.31	20	55792164	2.9e-09	LINC01440	-107249	0.00608637	8.38009e-06
1120	Ref 13	28441456	PLoS One	Lee et al., 2017	European	2187	-	-	rs138440928	Xp11.3	23	44350342	1.85e-08	FUNDC1		NA	1.13814e-05
1121	Ref 5	27560520	PLoS Genet	Shaffer et al., 2016	European	3118	-	Intercanthal width	rs148073817	Xq13.2	23	72284955	4.78e-08	PABPC1L2A		0.0811895	2.94003e-06
1122	Ref 5	27560520	PLoS Genet	Shaffer et al., 2016	European	3118	-	Intercanthal width	rs5937309	Xq13.2	23	72286110	4.78e-08	PABPC1L2A		0.091527	2.94003e-06
1123	Ref 5	27560520	PLoS Genet	Shaffer et al., 2016	European	3118	-	Intercanthal width	rs4582712	Xq13.2	23	72288606	4.78e-08	PABPC1L2A		0.091666	2.94003e-06
1124	Ref 5	27560520	PLoS Genet	Shaffer et al., 2016	European	3118	-	Intercanthal width	rs11093404	Xq13.2	23	72289466	4.16e-08	PABPC1L2A		0.0941494	2.94003e-06
1125	Ref 13	28441456	PLoS One	Lee et al., 2017	European	2187	-	Horizontal spacing of the inner canthi of the orbits	rs11093404	Xq13.2	23	72289466	1.07e-08	PABPC1L2A		0.0941494	6.29129e-06
1126	Ref 5	27560520	PLoS Genet	Shaffer et al., 2016	European	3118	-	Intercanthal width	rs4606229	Xq13.2	23	72290287	4.78e-08	PABPC1L2A		0.0941494	2.94003e-06
aPubmed ID
bThe trait information was extracted from previous studies
cThe gene and corresponding chromosome coordinates was based on Ensembl
Reference
Ref 1. Liu F, van der Lijn F, Schurmann C, Zhu G, Chakravarty MM, Hysi PG, et al. A genome-wide association study identifies five loci influencing facial morphology in Europeans. PLoS genetics. 2012; 8:e1002932. doi: 10.1371/journal.pgen.1002932 PMID: 23028347.
Ref 2. Xiong Z, Dankova G, Howe LJ, Lee MK, Hysi PG, Jong MA de, et al. Novel genetic loci affecting facial shape variation in humans. eLife. 2019; 8. doi: 10.7554/eLife.49898 PMID: 31763980.
Ref 3. Cole JB, Manyama M, Kimwaga E, Mathayo J, Larson JR, Liberton DK, et al. Genomewide Association Study of African Children Identifies Association of SCHIP1 and PDE8A with Facial Size and Shape. PLoS genetics. 2016; 12:e1006174. doi: 10.1371/journal.pgen.1006174 PMID: 27560698.
Ref 4. Pickrell JK, Berisa T, Liu JZ, Ségurel L, Tung JY, Hinds DA. Detection and interpretation of shared genetic influences on 42 human traits. Nature genetics. 2016; 48:709–17. doi: 10.1038/ng.3570 PMID: 27182965.
Ref 5. Shaffer JR, Orlova E, Lee MK, Leslie EJ, Raffensperger ZD, Heike CL, et al. Genome-Wide Association Study Reveals Multiple Loci Influencing Normal Human Facial Morphology. PLoS genetics. 2016; 12:e1006149. doi: 10.1371/journal.pgen.1006149 PMID: 27560520.
Ref 6. Wu W, Zhai G, Xu Z, Hou B, Liu D, Liu T, et al. Whole-exome sequencing identified four loci influencing craniofacial morphology in northern Han Chinese. Human genetics. 2019; 138:601–11. doi: 10.1007/s00439-019-02008-6 PMID: 30968251.
Ref 7. Cha S, Lim JE, Park AY, Do J-H, Lee SW, Shin C, et al. Identification of five novel genetic loci related to facial morphology by genome-wide association studies. BMC genomics. 2018; 19:481. doi: 10.1186/s12864-018-4865-9 PMID: 29921221.
Ref 8. Qiao L, Yang Y, Fu P, Hu S, Zhou H, Peng S, et al. Genome-wide variants of Eurasian facial shape differentiation and a prospective model of DNA based face prediction. Journal of genetics and genomics = Yi chuan xue bao. 2018; 45:419–32. doi: 10.1016/j.jgg.2018.07.009 PMID: 30174134.
Ref 9. Adhikari K, Fuentes-Guajardo M, Quinto-Sánchez M, Mendoza-Revilla J, Camilo Chacón-Duque J, Acuña-Alonzo V, et al. A genome-wide association scan implicates DCHS2, RUNX2, GLI3, PAX1 and EDAR in human facial variation. Nature communications. 2016; 7:11616. doi: 10.1038/ncomms11616 PMID: 27193062.
Ref 10. Crouch DJM, Winney B, Koppen WP, Christmas WJ, Hutnik K, Day T, et al. Genetics of the human face: Identification of large-effect single gene variants. Proc Natl Acad Sci U S A. 2018; 115:E676-E685. Epub 2018/01/04. doi: 10.1073/pnas.1708207114 PMID: 29301965.
Ref 11. Paternoster L, Zhurov AI, Toma AM, Kemp JP, St Pourcain B, Timpson NJ, et al. Genome-wide association study of three-dimensional facial morphology identifies a variant in PAX3 associated with nasion position. American journal of human genetics. 2012; 90:478–85. doi: 10.1016/j.ajhg.2011.12.021 PMID: 22341974.
Ref 12. Howe LJ, Lee MK, Sharp GC, Davey Smith G, St Pourcain B, Shaffer JR, et al. Investigating the shared genetics of non-syndromic cleft lip/palate and facial morphology. PLoS genetics. 2018; 14:e1007501. doi: 10.1371/journal.pgen.1007501 PMID: 30067744.
Ref 13. Lee MK, Shaffer JR, Leslie EJ, Orlova E, Carlson JC, Feingold E, et al. Genome-wide association study of facial morphology reveals novel associations with FREM1 and PARK2. PloS one. 2017; 12:e0176566. doi: 10.1371/journal.pone.0176566 PMID: 28441456.
Ref 14. Endo C, Johnson TA, Morino R, Nakazono K, Kamitsuji S, Akita M, et al. Genome-wide association study in Japanese females identifies fifteen novel skin-related trait associations. Scientific reports. 2018; 8:8974. doi: 10.1038/s41598-018-27145-2 PMID: 29895819.
Ref 15. Jacobs LC, Liu F, Bleyen I, Gunn DA, Hofman A, Klaver CCW, et al. Intrinsic and extrinsic risk factors for sagging eyelids. JAMA dermatology. 2014; 150:836–43. doi: 10.1001/jamadermatol.2014.27 PMID: 24869959.
