# Supplementary material for: Genome scans of facial features in East Africans and cross-population comparisons reveal novel associations
Source: PLoS Genet. 2021 Aug 19;17(8):e1009695. doi: 10.1371/journal.pgen.1009695 (PMC8375984; doi:10.1371/journal.pgen.1009695)
Supplement: S3 Table — (XLSX) [file pgen.1009695.s011.xlsx]

## Sheet: Sheet1
S3 Table. Full results 20 GWAS signals in Tanzania
													T1		T2			T3				T4			T5
Locus	Lead SNP	Chr	Positiona	A1	A2	MAF	MAF (Euro)b	Candidate genes	Nearest Gene (distance to top SNP)	Best P	Best mod (num mods)c	Facial modules with genome-wide associations	p		p	Best mod in European cohort		Best p in +/- 500Kb	Peak SNP in +/- 500Kb	Best mod in European cohort		p	Qualitatively similar mod in European cohort		Best p in +/- 500Kb	Peak SNP in +/- 500Kb	Qualitatively similar mod in European cohort
1q22	rs58409393	1	155025307	G	A	0.04986	0	ADAM15	ADAM15	1.6E-8	41 (1)	41	NAd		NA	NA		3.88955e-09	rs11589479	1		NA	NA		8.77e-05	rs11589479	28
3p14.3	rs56063440	3	54731374	C	G	0.3729	0.28	ESRG	CACNA2D3	9.7E-9	52 (3)	52, 26, 32	1.09058e-11		6.91051e-23	2		2.81669e-24	rs17054293	2		0.000125	47		1.52e-05	rs59796966	47
3q21.3	chr3:127963189	3	127963189	T	TGC	0.3414	NA	EEFSEC	EEFSEC, RUVBL1	1.5E-11	27 (3)	27, 13, 55	1.24e-10		1.73173e-39	18		9.02116e-49	rs7373685	18		2.19e-24	22		4.92e-25	rs7355887	22
3q28	rs112643361	3	188438871	G	A	0.1007	0	NA	LPP	1.8E-8	21 (1)	21	NA		NA	NA		3.66193e-07	rs1473970	62		NA	NA		0.000791	rs76757283	61
4p15.2	chr4:24163580	4	24163580	G	GAT	0.1831	NA	NA	PPARGC1A	8.9E-9	53 (1)	53	NA		NA	NA		5.18207e-06	rs11735469	27		NA	NA		0.00231	rs10025483	46
4q31.3	rs9995821	4	154828366	C	T	0.1854	0.22	DCHS2	SFRP2 (117739)	2.5E-22	27 (8)	3, 13, 27, 1, 6, 51, 54, 55	2.56e-17		5.72076e-65	2		5.72076e-65	rs9995821	2		1.46e-37	22		1.46e-37	rs9995821	22
5q14.3	rs11959408	5	89964298	T	C	0.2792	0.34	GRP98	GPR98, ADGRV1	1.1E-8	43 (1)	43	0.92017		0.00199844	27		5.54982e-06	rs140697358	43		0.013	61		0.000256	rs59430498	61
5q31.1	rs113199279	5	134806314	T	G	0.1084	0	CXCL14	TIFAB (14365)	2.1E-8	28 (1)	28	NA		NA	NA		7.90152e-07	rs12522532	12		NA	NA		9.47e-06	rs669537	60
7q22.1	rs114777090	7	102901689	G	A	0.1429	0	NA	DPY19L2P2	8.2E-9	18 (1)	18	0.49199		0.00374785	56		3.27965e-06	rs142361782	27		0.26	25		0.000164	rs138625618	25
9p21.3	rs10122939	9	20300843	G	A	0.279	0.004	MLLT3, FOCAD	MLLT3 (35278)	3.3E-10	48 (5)	22, 45, 48, 11, 21	0.024		0.0150079	59		4.82425e-05	rs1002402	1		0.21	20		0.000248	rs12375966	20
9q21.33	rs188502472	9	86936444	T	C	0.0339	0.001	NA	SLC28A3	2E-9	3 (1)	3	NA		NA	NA		4.98921e-06	rs79376189	19		NA	NA		0.00103	rs9314731	2
10p15.3	chr10:1582881	10	1582881	AC	A	0.06484	NA	NA	ADARB2	2.7E-9	4 (1)	4	NA		NA	NA		6.6461e-07	rs73592625	29		NA	NA		9.64e-05	rs80209725	6
10q26.11	rs242980	10	119281243	A	G	0.3434	0.17	EMX2	EMX2OS	1.5E-11	1 (2)	1, 2	2.05784e-12		4.53331e-15	1		1.84622e-20	rs242983	1		4.53e-15	1		1.85e-20	rs242983	1
12q14.3	rs10878346	12	66320873	A	G	0.4934	0.25	HMGA2	HMGA2	5.5E-12	1 (4)	1, 2, 5, 41	7.91e-10		3.03637e-15	28		4.00117e-19	rs60493340	3		5.38e-13	1		7.61e-18	rs61921506	1
12q21.31	rs74112009	12	85808404	A	T	0.4553	0.06	ALX1	ALX1 (67017)	1.8E-15	30 (6)	30, 61, 15, 7, 60, 3	5.92e-05		4.74162e-14	9		6.57385e-29	rs11609649	1		4.74e-14	9		9.92e-23	rs1354839	9
12q24.21	rs80243479	12	115356683	C	T	0.03996	0	TBX3	TBX3 (234703)	2.1E-8	14 (1)	14	NA		NA	NA		6.69962e-25	rs2098990	5		NA	NA		0.000935	rs4073172	60
13q13.3	rs9603276	13	38481292	G	A	0.05266	0.4	LINC00571	TRPC4 (33670)	1.5E-9	11 (1)	11	0.990375		0.000186955	48		3.08407e-05	rs9548074	52		0.1	15		0.000883	rs17056448	15
13q32.3	rs148390647	13	100542948	G	C	0.01211	0	ZIC5	CLYBL	1.4E-8	59 (1)	59	NA		NA	NA		1.99307e-08	rs2390383	14		NA	NA		5.37e-05	rs9582380	60
18q22.1	rs77926594	18	63466440	A	G	0.01575	0	NA	CDH7	1.6E-8	40 (1)	40	NA		NA	NA		4.37795e-06	rs77025937	10		NA	NA		0.000984	rs8084603	29
20p11.22	rs16983329	20	22035197	A	G	0.2778	0.026	FOXA2	LINC01432	1.5E-8	54 (2)	13, 54	2.38e-06		1.38607e-09	11		4.53132e-20	rs6047637	31		1.26e-07	45		8.88e-15	rs62202846	45
aThe chromosome coordinates are based on human genome build 19
bMAF of European population were based on 1000 Genome Phase 3 data downloaded from dbSNP; "NA" if there is no frequency data in dbSNP
cBest mod: The facial segment where the lowest p-value was found (num mods: the number of facial segments where a genome-wide significance was identified)
dThe lead SNPs are not available in European samples
P value highlighted with bold format indicates replication association after Bonferroni correction
